# Supplementary material for: Integrated analyses of single-cell transcriptome and Mendelian randomization reveal the protective role of FCRL3 in multiple sclerosis
Source: Front Immunol. 2024 Jul 15;15:1428962. doi: 10.3389/fimmu.2024.1428962 (PMC11284051; doi:10.3389/fimmu.2024.1428962)
Supplement: Supplementary file 5 [file Table_2.xlsx]

## Sheet: Table 1-clusterMarkers
Supplementary Table 2 cluster markers
	p_val	avg_log2FC	pct.1	pct.2	p_val_adj	cluster	gene
CCR7	0	1.09479	0.683	0.25	0	0	CCR7
LEF1	0	0.953647	0.468	0.151	0	0	LEF1
NOSIP	0	0.89377	0.762	0.432	0	0	NOSIP
LDHB	0	0.871823	0.956	0.65	0	0	LDHB
CD27	0	0.860761	0.607	0.261	0	0	CD27
TRAC	0	0.722076	0.908	0.52	0	0	TRAC
RPS6	0	0.700216	1	0.995	0	0	RPS6
RPL31	0	0.645941	1	0.99	0	0	RPL31
LTB	0	0.62689	0.964	0.637	0	0	LTB
EIF3E	0	0.617971	0.956	0.807	0	0	EIF3E
RPS25	0	0.616181	1	0.992	0	0	RPS25
RPS4X	0	0.603511	1	0.993	0	0	RPS4X
RPS12	0	0.597993	1	0.996	0	0	RPS12
RPL30	0	0.566755	1	0.993	0	0	RPL30
RPS8	0	0.56194	1	0.992	0	0	RPS8
RPS13	0	0.553561	1	0.991	0	0	RPS13
RPS3A	0	0.545479	1	0.996	0	0	RPS3A
RPS5	0	0.528357	1	0.977	0	0	RPS5
RPL5	0	0.526264	0.999	0.974	0	0	RPL5
RPL4	0	0.523789	0.998	0.953	0	0	RPL4
EEF1B2	0	0.519199	0.992	0.906	0	0	EEF1B2
RPL32	0	0.518674	1	0.996	0	0	RPL32
RPL22	0	0.515106	0.999	0.967	0	0	RPL22
RPS18	0	0.514705	1	0.997	0	0	RPS18
RPL9	0	0.511466	1	0.992	0	0	RPL9
RPLP2	0	0.510609	1	0.996	0	0	RPLP2
RPL34	0	0.505889	1	0.997	0	0	RPL34
RPS20	0	0.503291	1	0.989	0	0	RPS20
NPM1	8.80811e-301	0.540286	0.969	0.833	1.93514e-296	0	NPM1
CD3D	1.22348e-278	0.532527	0.868	0.522	2.68798e-274	0	CD3D
CD3E	1.62575e-272	0.600435	0.788	0.471	3.57177e-268	0	CD3E
SARAF	2.55282e-257	0.525573	0.931	0.767	5.60855e-253	0	SARAF
MAL	3.3815e-255	0.68208	0.384	0.162	7.42916e-251	0	MAL
FHIT	1.5753e-231	0.639186	0.269	0.096	3.46092e-227	0	FHIT
TRABD2A	4.92156e-225	0.59965	0.261	0.093	1.08127e-220	0	TRABD2A
TRAT1	5.64443e-225	0.681685	0.361	0.157	1.24008e-220	0	TRAT1
GIMAP7	1.86477e-224	0.569041	0.79	0.528	4.09689e-220	0	GIMAP7
MYC	3.33283e-220	0.696387	0.392	0.181	7.32222e-216	0	MYC
TCF7	2.3695e-200	0.614015	0.507	0.275	5.2058e-196	0	TCF7
OXNAD1	2.05587e-197	0.561944	0.272	0.106	4.51674e-193	0	OXNAD1
GIMAP4	8.16217e-195	0.590903	0.648	0.408	1.79323e-190	0	GIMAP4
C6orf48	6.15974e-194	0.58333	0.744	0.53	1.35329e-189	0	C6orf48
SELL	1.21429e-189	0.545907	0.683	0.44	2.66779e-185	0	SELL
LDLRAP1	1.02291e-177	0.534865	0.277	0.114	2.24734e-173	0	LDLRAP1
SMDT1	7.0941e-161	0.540848	0.686	0.481	1.55857e-156	0	SMDT1
C12orf57	5.70753e-158	0.546684	0.624	0.406	1.25394e-153	0	C12orf57
GIMAP1	2.4581e-150	0.547505	0.469	0.276	5.40044e-146	0	GIMAP1
LINC00861	3.26226e-143	0.522856	0.448	0.251	7.16719e-139	0	LINC00861
TRBC2	1.01905e-130	0.512546	0.689	0.484	2.23885e-126	0	TRBC2
FLT3LG	1.64369e-127	0.501177	0.348	0.186	3.61119e-123	0	FLT3LG
TRBC1	2.82232e-95	0.51249	0.548	0.379	6.20063e-91	0	TRBC1
GNLY	0	3.7342	0.973	0.189	0	1	GNLY
GZMB	0	3.22016	0.941	0.11	0	1	GZMB
NKG7	0	3.11511	1	0.249	0	1	NKG7
PRF1	0	3.05158	0.915	0.133	0	1	PRF1
FGFBP2	0	2.90665	0.866	0.108	0	1	FGFBP2
KLRF1	0	2.87597	0.821	0.056	0	1	KLRF1
SPON2	0	2.86926	0.74	0.063	0	1	SPON2
CLIC3	0	2.75156	0.717	0.058	0	1	CLIC3
GZMA	0	2.65582	0.961	0.199	0	1	GZMA
CST7	0	2.60547	0.945	0.19	0	1	CST7
KLRD1	0	2.53251	0.883	0.131	0	1	KLRD1
HOPX	0	2.49454	0.808	0.141	0	1	HOPX
CTSW	0	2.42274	0.944	0.281	0	1	CTSW
CCL4	0	2.34619	0.72	0.1	0	1	CCL4
MYOM2	0	2.30245	0.435	0.032	0	1	MYOM2
FCGR3A	0	2.28288	0.777	0.093	0	1	FCGR3A
KLRB1	0	2.23043	0.873	0.207	0	1	KLRB1
CD247	0	2.08512	0.791	0.251	0	1	CD247
TRDC	0	2.05895	0.618	0.057	0	1	TRDC
CD71	0	2.03728	0.894	0.41	0	1	CD7
GZMH	0	1.96669	0.731	0.13	0	1	GZMH
CMC1	0	1.95064	0.618	0.138	0	1	CMC1
CCL5	0	1.8794	0.811	0.292	0	1	CCL5
ID2	0	1.7202	0.777	0.326	0	1	ID2
MATK	0	1.71475	0.544	0.089	0	1	MATK
IL2RB	0	1.70807	0.455	0.052	0	1	IL2RB
GZMM	0	1.69501	0.739	0.255	0	1	GZMM
CD160	0	1.59979	0.364	0.034	0	1	CD160
IFITM2	0	1.59616	0.932	0.632	0	1	IFITM2
ITGB2	0	1.58394	0.873	0.509	0	1	ITGB2
PLAC8	0	1.53299	0.816	0.469	0	1	PLAC8
APMAP	0	1.52659	0.491	0.117	0	1	APMAP
CHST12	0	1.50678	0.539	0.152	0	1	CHST12
RHOC	0	1.47258	0.496	0.123	0	1	RHOC
CD63	0	1.4511	0.692	0.315	0	1	CD63
TTC38	0	1.43161	0.341	0.032	0	1	TTC38
HCST	0	1.42557	0.942	0.688	0	1	HCST
S1PR5	0	1.40605	0.378	0.043	0	1	S1PR5
MYO1F	0	1.40452	0.716	0.329	0	1	MYO1F
PRSS23	0	1.34309	0.341	0.036	0	1	PRSS23
NCR3	0	1.33848	0.397	0.08	0	1	NCR3
ADGRG1	0	1.32709	0.319	0.032	0	1	ADGRG1
AKR1C3	0	1.32682	0.291	0.016	0	1	AKR1C3
ABHD17A	0	1.30819	0.425	0.125	0	1	ABHD17A
DDIT4	0	1.30632	0.469	0.192	0	1	DDIT4
IGFBP7	0	1.29806	0.272	0.026	0	1	IGFBP7
JAK1	0	1.28332	0.627	0.344	0	1	JAK1
FCER1G	0	1.23096	0.823	0.272	0	1	FCER1G
APOBEC3G	0	1.22588	0.456	0.163	0	1	APOBEC3G
PFN1	0	1.21126	0.995	0.936	0	1	PFN1
PTGDR	0	1.20725	0.291	0.031	0	1	PTGDR
CX3CR1	0	1.20181	0.319	0.066	0	1	CX3CR1
PYHIN1	0	1.19907	0.364	0.098	0	1	PYHIN1
BIN2	0	1.18655	0.699	0.427	0	1	BIN2
RARRES3	0	1.1796	0.743	0.459	0	1	RARRES3
EFHD2	0	1.1745	0.424	0.147	0	1	EFHD2
C12orf75	0	1.16865	0.462	0.152	0	1	C12orf75
UBB	0	1.16318	0.947	0.814	0	1	UBB
FCRL6	0	1.15059	0.303	0.043	0	1	FCRL6
ABI3	0	1.1363	0.343	0.101	0	1	ABI3
TPST2	0	1.13078	0.385	0.125	0	1	TPST2
RAC2	0	1.13067	0.766	0.554	0	1	RAC2
DOK2	0	1.11662	0.481	0.229	0	1	DOK2
ALOX5AP	0	1.11584	0.53	0.281	0	1	ALOX5AP
CEP78	0	1.11538	0.284	0.054	0	1	CEP78
LITAF	0	1.11024	0.659	0.411	0	1	LITAF
PLEK	0	1.10747	0.416	0.159	0	1	PLEK
CD99	0	1.10151	0.707	0.434	0	1	CD99
C1orf21	0	1.09769	0.274	0.034	0	1	C1orf21
CD300A	0	1.08785	0.319	0.085	0	1	CD300A
GPR65	0	1.07155	0.401	0.162	0	1	GPR65
HLA-C	0	1.06283	0.999	0.978	0	1	HLA-C
CLIC1	0	1.06081	0.797	0.525	0	1	CLIC1
RUNX3	0	1.04695	0.34	0.118	0	1	RUNX3
SRGN	0	1.03665	0.918	0.611	0	1	SRGN
C5orf56	0	1.02537	0.332	0.112	0	1	C5orf56
LY6E	0	1.02341	0.64	0.423	0	1	LY6E
HLA-A	0	1.01651	0.998	0.973	0	1	HLA-A
DBI	0	1.0013	0.641	0.431	0	1	DBI
CYBA	0	0.954961	0.979	0.832	0	1	CYBA
ARPC2	0	0.946739	0.911	0.787	0	1	ARPC2
IL2RG	0	0.943714	0.655	0.435	0	1	IL2RG
CALM1	0	0.923892	0.893	0.754	0	1	CALM1
HLA-B	0	0.9225	1	0.994	0	1	HLA-B
CFL1	0	0.908433	0.972	0.907	0	1	CFL1
SAMD3	0	0.897851	0.259	0.069	0	1	SAMD3
GNPTAB	0	0.888655	0.251	0.067	0	1	GNPTAB
MYL12A	0	0.860919	0.955	0.886	0	1	MYL12A
HLA-E	0	0.842697	0.96	0.884	0	1	HLA-E
TRGC1	0	0.833128	0.27	0.059	0	1	TRGC1
B2M	0	0.814275	1	1	0	1	B2M
TYROBP	0	0.758118	0.947	0.304	0	1	TYROBP
CTSC	7.95875e-307	1.04273	0.48	0.238	1.74854e-302	1	CTSC
MYL6	1.6933e-301	0.60492	0.937	0.868	3.72018e-297	1	MYL6
ACTB	4.43531e-301	0.689333	0.994	0.989	9.74438e-297	1	ACTB
TXK	7.20696e-299	0.993163	0.356	0.139	1.58337e-294	1	TXK
ARPC5L	1.29573e-295	1.03164	0.412	0.185	2.84671e-291	1	ARPC5L
ACTG1	5.76513e-285	0.793114	0.9	0.853	1.2666e-280	1	ACTG1
H3F3B	1.18553e-283	0.680162	0.934	0.877	2.60461e-279	1	H3F3B
SPN	1.75747e-283	1.03914	0.42	0.196	3.86115e-279	1	SPN
OSTF1	9.90276e-281	0.999693	0.52	0.303	2.17564e-276	1	OSTF1
XBP1	1.21226e-280	1.05541	0.502	0.275	2.66334e-276	1	XBP1
CTSD	1.09122e-279	0.934458	0.509	0.267	2.39742e-275	1	CTSD
DHRS7	1.44228e-277	1.02326	0.469	0.249	3.16868e-273	1	DHRS7
ARL4C	4.84018e-277	1.01374	0.433	0.208	1.06339e-272	1	ARL4C
GNG2	1.32116e-275	0.955881	0.322	0.122	2.90259e-271	1	GNG2
FAM49B	8.3993e-270	0.977008	0.562	0.356	1.84533e-265	1	FAM49B
CCND3	1.6764e-267	0.930732	0.596	0.397	3.68305e-263	1	CCND3
ZAP70	3.40534e-267	0.928142	0.334	0.132	7.48153e-263	1	ZAP70
PRKCH	1.86857e-261	0.953043	0.363	0.157	4.10526e-257	1	PRKCH
PPP1R18	2.24769e-257	0.980762	0.482	0.269	4.93817e-253	1	PPP1R18
LSP1	1.19915e-254	0.786188	0.723	0.554	2.63453e-250	1	LSP1
PTPN4	2.17832e-251	0.914984	0.342	0.143	4.78578e-247	1	PTPN4
2024-09-07	2.68921e-251	0.85683	0.679	0.523	5.9082e-247	1	2024-09-07
SH3BGRL3	5.53475e-245	0.54389	0.958	0.886	1.21598e-240	1	SH3BGRL3
PPP1CA	1.81549e-244	0.886139	0.629	0.46	3.98863e-240	1	PPP1CA
NDUFB7	1.09007e-242	0.891835	0.582	0.399	2.39489e-238	1	NDUFB7
IFITM11	1.23196e-232	1.0371	0.535	0.322	2.70662e-228	1	IFITM1
EVL	1.12819e-228	0.769322	0.727	0.572	2.47864e-224	1	EVL
SLC9A3R1	3.7128e-221	0.905817	0.358	0.167	8.15701e-217	1	SLC9A3R1
NDUFB2	7.30764e-218	0.826493	0.63	0.477	1.60549e-213	1	NDUFB2
FGR	7.03215e-215	0.853768	0.353	0.159	1.54496e-210	1	FGR
PPIA	3.46675e-209	0.629171	0.838	0.79	7.61646e-205	1	PPIA
PDIA3	4.26048e-208	0.918634	0.5	0.323	9.36027e-204	1	PDIA3
RBM39	1.16024e-205	0.838835	0.664	0.542	2.54906e-201	1	RBM39
EIF3G	4.94607e-198	0.848974	0.667	0.567	1.08665e-193	1	EIF3G
ANXA6	3.07614e-185	0.848639	0.49	0.319	6.75827e-181	1	ANXA6
CD53	5.20586e-184	0.739545	0.628	0.496	1.14373e-179	1	CD53
UBC	2.91111e-183	0.570899	0.862	0.816	6.39571e-179	1	UBC
MSN	2.53008e-182	0.818287	0.526	0.362	5.55858e-178	1	MSN
CORO1A	1.28056e-178	0.59491	0.863	0.836	2.81338e-174	1	CORO1A
RNF213	8.28024e-178	0.846527	0.499	0.336	1.81917e-173	1	RNF213
PSME1	7.44625e-175	0.642956	0.758	0.684	1.63594e-170	1	PSME1
PPIB	3.84115e-173	0.717652	0.611	0.478	8.43902e-169	1	PPIB
ARPC4	2.73205e-172	0.777749	0.546	0.396	6.00231e-168	1	ARPC4
LYAR	5.79044e-167	0.757413	0.396	0.209	1.27216e-162	1	LYAR
BSG	4.1174e-162	0.825744	0.425	0.265	9.04592e-158	1	BSG
CLEC2B	4.67045e-162	0.816852	0.462	0.301	1.0261e-157	1	CLEC2B
TCF25	1.1144e-161	0.811729	0.539	0.4	2.44834e-157	1	TCF25
CALR	8.47328e-160	0.869593	0.502	0.355	1.86158e-155	1	CALR
PSMB9	1.365e-159	0.71258	0.614	0.49	2.9989e-155	1	PSMB9
RAP1B	1.93264e-159	0.792661	0.394	0.232	4.24601e-155	1	RAP1B
TLN1	3.47622e-159	0.802728	0.419	0.257	7.63726e-155	1	TLN1
CH17-189H20.1	5.75147e-157	0.815771	0.34	0.182	1.2636e-152	1	CH17-189H20.1
AKNA	2.37282e-151	0.798192	0.341	0.186	5.21308e-147	1	AKNA
FKBP11	8.12768e-151	0.747693	0.319	0.164	1.78565e-146	1	FKBP11
IRF1	1.88799e-150	0.803237	0.501	0.345	4.14792e-146	1	IRF1
UBE2F	3.73121e-150	0.750407	0.257	0.117	8.19746e-146	1	UBE2F
MYL12B	1.36626e-147	0.563483	0.749	0.69	3.00167e-143	1	MYL12B
APOBEC3C	2.43444e-147	0.83107	0.316	0.164	5.34847e-143	1	APOBEC3C
SKAP1	3.35399e-147	0.752366	0.369	0.211	7.36871e-143	1	SKAP1
GUK1	2.71109e-144	0.65898	0.59	0.474	5.95627e-140	1	GUK1
ZEB2	2.78812e-143	0.695756	0.362	0.193	6.12549e-139	1	ZEB2
PPP2R5C	2.13018e-140	0.717605	0.524	0.382	4.68e-136	1	PPP2R5C
DENND2D	8.66396e-140	0.756523	0.283	0.14	1.90347e-135	1	DENND2D
TGFB1	2.80298e-139	0.758271	0.379	0.229	6.15815e-135	1	TGFB1
ADGRE5	1.29787e-138	0.795691	0.368	0.218	2.85142e-134	1	ADGRE5
TBC1D10C	7.91782e-137	0.767358	0.441	0.296	1.73954e-132	1	TBC1D10C
HDDC2	1.34063e-136	0.782111	0.306	0.165	2.94536e-132	1	HDDC2
DSTN	4.11037e-134	0.752935	0.395	0.248	9.03048e-130	1	DSTN
PTGER2	6.86539e-134	0.728642	0.264	0.126	1.50833e-129	1	PTGER2
C9orf142	3.05649e-133	0.810583	0.386	0.241	6.7151e-129	1	C9orf142
PRMT2	3.12263e-133	0.765689	0.462	0.324	6.86041e-129	1	PRMT2
CD164	9.44562e-133	0.769179	0.445	0.309	2.0752e-128	1	CD164
MYO1G	2.7422e-131	0.726297	0.41	0.263	6.02461e-127	1	MYO1G
CDK2AP2	1.67047e-125	0.742789	0.285	0.15	3.67002e-121	1	CDK2AP2
CFLAR	7.13858e-122	0.762629	0.402	0.268	1.56835e-117	1	CFLAR
HLA-F	3.22752e-121	0.68933	0.497	0.374	7.09086e-117	1	HLA-F
PRDX5	1.24565e-119	0.709372	0.467	0.346	2.73669e-115	1	PRDX5
UCP2	1.53679e-117	0.658656	0.574	0.473	3.37634e-113	1	UCP2
MBP	7.35348e-117	0.765655	0.349	0.215	1.61556e-112	1	MBP
SCP2	1.33652e-115	0.71556	0.401	0.27	2.93634e-111	1	SCP2
LCK1	3.15548e-115	0.602464	0.539	0.406	6.93259e-111	1	LCK
TPI1	3.03729e-113	0.604014	0.571	0.462	6.67292e-109	1	TPI1
CAP1	3.25956e-113	0.626014	0.556	0.453	7.16125e-109	1	CAP1
HMGN3	3.29828e-111	0.708741	0.456	0.336	7.24632e-107	1	HMGN3
SELT	2.51739e-106	0.669108	0.421	0.302	5.53072e-102	1	SELT
PIP4K2A	4.71178e-106	0.701616	0.296	0.17	1.03518e-101	1	PIP4K2A
SYNE2	6.70336e-106	0.675707	0.294	0.166	1.47273e-101	1	SYNE2
GLIPR2	4.25078e-104	0.662995	0.308	0.181	9.33896e-100	1	GLIPR2
PCSK7	8.89247e-101	0.643737	0.491	0.384	1.95367e-96	1	PCSK7
HMOX2	2.03334e-100	0.653556	0.293	0.172	4.46724e-96	1	HMOX2
CCDC12	4.92922e-100	0.636485	0.422	0.307	1.08295e-95	1	CCDC12
FLNA	6.95792e-100	0.663961	0.373	0.243	1.52865e-95	1	FLNA
LCP1	7.27605e-100	0.592177	0.504	0.388	1.59855e-95	1	LCP1
CYCS	1.2746e-98	0.675353	0.407	0.294	2.80031e-94	1	CYCS
YWHAZ	3.77736e-96	0.577599	0.576	0.498	8.29885e-92	1	YWHAZ
FYN	9.44292e-96	0.642405	0.323	0.201	2.07461e-91	1	FYN
MIEN1	1.09683e-94	0.646357	0.287	0.171	2.40973e-90	1	MIEN1
P4HB	2.76056e-94	0.697332	0.352	0.237	6.06496e-90	1	P4HB
PSME2	3.9172e-94	0.590504	0.541	0.451	8.60609e-90	1	PSME2
IER2	9.9285e-94	0.677392	0.391	0.269	2.18129e-89	1	IER2
SYTL1	3.42911e-93	0.650306	0.265	0.151	7.53376e-89	1	SYTL1
YWHAQ	7.15639e-92	0.626203	0.4	0.286	1.57226e-87	1	YWHAQ
IDH2	1.04185e-91	0.63728	0.291	0.176	2.28894e-87	1	IDH2
CD47	1.3473e-88	0.644997	0.404	0.295	2.96003e-84	1	CD47
RORA	9.83868e-88	0.605818	0.323	0.203	2.16156e-83	1	RORA
SPCS2	1.16691e-82	0.57141	0.5	0.422	2.56371e-78	1	SPCS2
TMED9	2.04959e-82	0.635205	0.327	0.22	4.50295e-78	1	TMED9
GPATCH8	4.8693e-82	0.623565	0.301	0.192	1.06979e-77	1	GPATCH8
POLR2L	9.34506e-81	0.512988	0.579	0.507	2.05311e-76	1	POLR2L
BTN3A2	1.68768e-80	0.645002	0.337	0.231	3.70782e-76	1	BTN3A2
BZW1	1.89542e-80	0.638221	0.359	0.256	4.16424e-76	1	BZW1
CDC42SE1	2.01461e-80	0.73394	0.393	0.289	4.42609e-76	1	CDC42SE1
POMP	2.2201e-80	0.549388	0.49	0.401	4.87755e-76	1	POMP
SUN2	2.56114e-80	0.620622	0.26	0.154	5.62683e-76	1	SUN2
SDF2L1	1.00589e-78	0.639463	0.254	0.15	2.20994e-74	1	SDF2L1
TPM3	4.79768e-78	0.5007	0.599	0.542	1.05405e-73	1	TPM3
SNRPB	1.47794e-77	0.578436	0.457	0.371	3.24703e-73	1	SNRPB
POLR2G	5.89678e-75	0.614431	0.312	0.211	1.29552e-70	1	POLR2G
RALY	1.17179e-73	0.617677	0.31	0.21	2.57442e-69	1	RALY
STK10	1.07847e-72	0.623674	0.259	0.161	2.36941e-68	1	STK10
WIPF1	2.29896e-71	0.608562	0.372	0.276	5.0508e-67	1	WIPF1
PRELID1	2.57227e-71	0.51338	0.477	0.38	5.65127e-67	1	PRELID1
BST2	3.4789e-70	0.572772	0.383	0.29	7.64314e-66	1	BST2
ACTR3	8.62841e-69	0.582616	0.487	0.424	1.89566e-64	1	ACTR3
RP5-1171I10.5	8.52648e-66	0.612042	0.38	0.288	1.87327e-61	1	RP5-1171I10.5
ARF1	8.89444e-66	0.539221	0.464	0.394	1.95411e-61	1	ARF1
MT2A	1.53383e-65	0.629446	0.428	0.33	3.36983e-61	1	MT2A
RHOF	9.30253e-65	0.575463	0.283	0.187	2.04377e-60	1	RHOF
STK17A	1.32476e-64	0.563109	0.304	0.204	2.91051e-60	1	STK17A
INPP5D	2.89939e-63	0.589736	0.252	0.161	6.36996e-59	1	INPP5D
CCDC85B	4.42033e-63	0.565166	0.401	0.319	9.71146e-59	1	CCDC85B
LMAN2	1.28707e-62	0.576162	0.33	0.241	2.8277e-58	1	LMAN2
DNAJB6	1.08792e-60	0.564191	0.349	0.265	2.39017e-56	1	DNAJB6
PSMB8	2.24692e-59	0.523419	0.456	0.388	4.93647e-55	1	PSMB8
TAP1	4.55792e-58	0.550181	0.25	0.163	1.00137e-53	1	TAP1
SIGIRR	5.9339e-57	0.538968	0.313	0.225	1.30368e-52	1	SIGIRR
POLR3GL	7.06079e-57	0.575261	0.312	0.229	1.55126e-52	1	POLR3GL
PDIA6	5.37442e-56	0.582078	0.294	0.211	1.18076e-51	1	PDIA6
ARF6	1.00013e-55	0.547075	0.412	0.342	2.19729e-51	1	ARF6
BANF1	1.0506e-55	0.570104	0.321	0.24	2.30816e-51	1	BANF1
DRAP1	2.65536e-55	0.513246	0.43	0.364	5.83383e-51	1	DRAP1
TBCB	3.47411e-55	0.561819	0.314	0.231	7.63263e-51	1	TBCB
TAPBP	8.45117e-55	0.527767	0.389	0.314	1.85672e-50	1	TAPBP
HSPA5	3.6283e-54	0.607421	0.309	0.227	7.97137e-50	1	HSPA5
PSMB10	3.68336e-53	0.569645	0.33	0.252	8.09234e-49	1	PSMB10
TAOK3	7.00354e-53	0.55868	0.319	0.24	1.53868e-48	1	TAOK3
ATM	2.68492e-52	0.535223	0.401	0.331	5.89876e-48	1	ATM
PPP1R12A	1.53395e-51	0.539898	0.279	0.197	3.37008e-47	1	PPP1R12A
TMED2	3.78378e-51	0.512828	0.373	0.305	8.31296e-47	1	TMED2
ARHGAP30	4.06076e-51	0.559448	0.339	0.264	8.92148e-47	1	ARHGAP30
NCL	1.21839e-50	0.540025	0.492	0.45	2.67681e-46	1	NCL
ENSA	1.97595e-50	0.547253	0.35	0.279	4.34115e-46	1	ENSA
VASP	2.33474e-50	0.529986	0.322	0.242	5.12943e-46	1	VASP
HSP90B1	8.69141e-50	0.515442	0.393	0.324	1.9095e-45	1	HSP90B1
RBM8A	1.44945e-49	0.531275	0.372	0.304	3.18444e-45	1	RBM8A
SELPLG	1.61321e-48	0.571361	0.279	0.202	3.54422e-44	1	SELPLG
ARHGDIA	1.38238e-45	0.504424	0.367	0.303	3.03709e-41	1	ARHGDIA
UBE2L6	6.70139e-43	0.512878	0.285	0.215	1.4723e-38	1	UBE2L6
CAST	6.16578e-42	0.508716	0.344	0.278	1.35462e-37	1	CAST
RASSF5	8.75926e-41	0.500819	0.25	0.181	1.92441e-36	1	RASSF5
C1orf56	5.54646e-37	0.584049	0.307	0.237	1.21856e-32	1	C1orf56
ZFP36	4.64927e-29	0.614379	0.307	0.258	1.02144e-24	1	ZFP36
GZMH1	0	2.95286	0.91	0.118	0	2	GZMH
CCL51	0	2.53843	0.995	0.279	0	2	CCL5
NKG71	0	2.14441	0.985	0.254	0	2	NKG7
TRGC2	0	1.92212	0.399	0.053	0	2	TRGC2
CD8A	0	1.7413	0.513	0.1	0	2	CD8A
CST71	0	1.74076	0.87	0.2	0	2	CST7
GZMA1	0	1.70434	0.879	0.209	0	2	GZMA
FGFBP21	0	1.6487	0.711	0.125	0	2	FGFBP2
GNLY1	0	1.58086	0.839	0.204	0	2	GNLY
CD8B	0	1.56476	0.516	0.123	0	2	CD8B
KLRD11	0	1.52129	0.664	0.153	0	2	KLRD1
IL32	0	1.51947	0.971	0.585	0	2	IL32
CTSW1	0	1.47607	0.843	0.293	0	2	CTSW
CD3D1	0	1.42745	0.905	0.523	0	2	CD3D
C12orf751	0	1.42481	0.554	0.146	0	2	C12orf75
KLRG1	0	1.40915	0.444	0.091	0	2	KLRG1
CCL41	0	1.3845	0.559	0.116	0	2	CCL4
GZMM1	0	1.20037	0.64	0.266	0	2	GZMM
GZMB1	0	1.18442	0.655	0.138	0	2	GZMB
CD21	0	1.18088	0.666	0.37	0	2	CD2
CD991	0	1.17189	0.746	0.432	0	2	CD99
LYAR1	0	1.16181	0.524	0.199	0	2	LYAR
HCST1	0	1.1446	0.922	0.691	0	2	HCST
AC092580.4	0	1.0412	0.305	0.075	0	2	AC092580.4
HOPX1	0	1.02655	0.535	0.167	0	2	HOPX
CD3G1	0	0.99156	0.628	0.366	0	2	CD3G
HLA-C1	0	0.985065	0.999	0.979	0	2	HLA-C
PRF11	0	0.978224	0.602	0.163	0	2	PRF1
FCRL61	0	0.958992	0.276	0.047	0	2	FCRL6
CD3E1	0	0.924687	0.759	0.477	0	2	CD3E
B2M1	0	0.877579	1	1	0	2	B2M
HLA-A1	0	0.876402	0.999	0.973	0	2	HLA-A
S1PR51	0	0.842157	0.259	0.054	0	2	S1PR5
PFN11	0	0.838031	0.988	0.937	0	2	PFN1
HLA-B1	0	0.806671	1	0.994	0	2	HLA-B
CD52	0	0.793547	0.983	0.936	0	2	CD52
CALM11	0	0.752174	0.881	0.755	0	2	CALM1
SH3BGRL31	0	0.730166	0.971	0.885	0	2	SH3BGRL3
MALAT11	0	0.535819	1	0.998	0	2	MALAT1
TRAC1	3.51854e-299	0.877245	0.813	0.533	7.73023e-295	2	TRAC
MATK1	9.77254e-299	0.798342	0.334	0.109	2.14703e-294	2	MATK
S100A4	4.23832e-296	0.518383	0.981	0.774	9.31159e-292	2	S100A4
APOBEC3G1	2.51591e-295	0.996448	0.407	0.169	5.52746e-291	2	APOBEC3G
MYO1F1	3.44593e-283	0.899159	0.602	0.34	7.57071e-279	2	MYO1F
CMC11	4.11215e-268	1.16482	0.392	0.159	9.0344e-264	2	CMC1
PPP2R5C1	7.47062e-258	0.915736	0.601	0.376	1.64129e-253	2	PPP2R5C
CFL11	9.57528e-256	0.577388	0.949	0.909	2.10369e-251	2	CFL1
MYL12A1	2.07067e-250	0.577072	0.933	0.888	4.54927e-246	2	MYL12A
MT2A1	1.43478e-232	0.938421	0.545	0.32	3.15222e-228	2	MT2A
UBB1	2.22682e-229	0.57488	0.899	0.819	4.89233e-225	2	UBB
UBC1	6.70127e-225	0.651331	0.884	0.815	1.47227e-220	2	UBC
IFITM21	3.08109e-222	0.663948	0.784	0.646	6.76917e-218	2	IFITM2
RARRES31	8.00749e-211	0.772513	0.655	0.468	1.75925e-206	2	RARRES3
CHST121	3.74253e-206	0.7897	0.37	0.168	8.22233e-202	2	CHST12
IL2RG1	8.13567e-205	0.779804	0.63	0.438	1.78741e-200	2	IL2RG
LINC00152	2.26626e-204	0.815346	0.303	0.124	4.97897e-200	2	LINC00152
PTPRC1	5.64542e-199	0.694927	0.797	0.706	1.2403e-194	2	PTPRC
FCGR3A1	6.71436e-198	0.501539	0.344	0.133	1.47514e-193	2	FCGR3A
ITGB1	5.02322e-195	0.900824	0.454	0.252	1.1036e-190	2	ITGB1
ID21	2.49086e-192	0.703528	0.577	0.345	5.47242e-188	2	ID2
PYHIN11	2.49999e-190	0.720062	0.275	0.106	5.49248e-186	2	PYHIN1
APMAP1	1.66103e-182	0.682441	0.315	0.134	3.64927e-178	2	APMAP
LITAF1	5.17766e-179	0.73591	0.592	0.418	1.13753e-174	2	LITAF
TRBC21	6.42775e-169	0.755575	0.675	0.487	1.41218e-164	2	TRBC2
ITGB21	1.25929e-165	0.566742	0.711	0.525	2.76667e-161	2	ITGB2
LCK2	5.18231e-165	0.691932	0.586	0.402	1.13855e-160	2	LCK
ACTB1	3.97039e-164	0.502652	0.996	0.988	8.72296e-160	2	ACTB
YWHAQ1	1.4478e-161	0.772405	0.453	0.282	3.18082e-157	2	YWHAQ
ARPC21	5.78865e-161	0.501793	0.869	0.791	1.27177e-156	2	ARPC2
CLIC11	3.56312e-150	0.597713	0.699	0.535	7.82817e-146	2	CLIC1
ANXA12	1.11164e-149	0.599146	0.695	0.508	2.44227e-145	2	ANXA1
MYL12B1	7.53523e-148	0.560105	0.768	0.688	1.65549e-143	2	MYL12B
SLC9A3R11	4.57523e-146	0.756653	0.331	0.171	1.00518e-141	2	SLC9A3R1
EMP31	5.71718e-145	0.54245	0.815	0.728	1.25607e-140	2	EMP3
IFITM12	2.05346e-134	0.668671	0.503	0.325	4.51146e-130	2	IFITM1
DSTN1	1.65753e-133	0.741721	0.403	0.248	3.6416e-129	2	DSTN
TRBC12	2.42904e-132	0.836728	0.559	0.38	5.33661e-128	2	TRBC1
TPST21	8.60167e-132	0.634647	0.283	0.135	1.88979e-127	2	TPST2
FLNA1	9.67886e-131	0.713286	0.4	0.241	2.12645e-126	2	FLNA
MT-ND51	6.61008e-130	0.586208	0.812	0.776	1.45223e-125	2	MT-ND5
GUK11	9.76039e-129	0.618216	0.601	0.474	2.14436e-124	2	GUK1
LY6E1	1.0646e-128	0.640941	0.574	0.43	2.33892e-124	2	LY6E
ARPC5L1	5.70758e-127	0.664573	0.345	0.192	1.25395e-122	2	ARPC5L
C9orf1421	1.205e-124	0.723971	0.393	0.241	2.64739e-120	2	C9orf142
SYNE21	3.69975e-124	0.678492	0.313	0.165	8.12835e-120	2	SYNE2
PSMB91	2.2959e-110	0.602309	0.597	0.492	5.04408e-106	2	PSMB9
LSP11	3.09858e-105	0.50492	0.666	0.559	6.80757e-101	2	LSP1
BIN21	4.30116e-104	0.558209	0.562	0.44	9.44965e-100	2	BIN2
CTSC1	2.89201e-103	0.644359	0.389	0.247	6.35376e-99	2	CTSC
PPP1CA1	2.37849e-100	0.586336	0.571	0.465	5.22555e-96	2	PPP1CA
CLEC2B1	4.37728e-99	0.643885	0.435	0.305	9.61689e-95	2	CLEC2B
ZEB21	1.58679e-95	0.550996	0.34	0.196	3.48617e-91	2	ZEB2
MYO1G1	1.87197e-95	0.623459	0.395	0.265	4.11271e-91	2	MYO1G
EFHD21	1.34087e-94	0.548687	0.291	0.16	2.94589e-90	2	EFHD2
SPN1	1.46245e-93	0.613804	0.335	0.205	3.21301e-89	2	SPN
CD631	5.06987e-92	0.50304	0.482	0.335	1.11385e-87	2	CD63
ABHD17A1	6.32791e-92	0.532011	0.264	0.14	1.39024e-87	2	ABHD17A
1971-09-01	2.17139e-91	0.533339	0.611	0.53	4.77054e-87	2	2024-09-07
HLA-F1	2.88666e-91	0.603959	0.487	0.375	6.342e-87	2	HLA-F
IDH21	5.54496e-87	0.58977	0.295	0.177	1.21823e-82	2	IDH2
PLEK1	1.2813e-85	0.561133	0.297	0.171	2.81501e-81	2	PLEK
ITGB7	2.39459e-84	0.56357	0.261	0.147	5.26091e-80	2	ITGB7
FYN1	3.94073e-81	0.565427	0.321	0.202	8.65779e-77	2	FYN
DOK21	1.235e-80	0.557559	0.364	0.24	2.71329e-76	2	DOK2
RNF2131	3.84851e-80	0.565817	0.449	0.341	8.45518e-76	2	RNF213
ANXA61	2.37065e-77	0.551525	0.437	0.325	5.20831e-73	2	ANXA6
CALR1	7.33914e-77	0.614171	0.461	0.36	1.61241e-72	2	CALR
PPP1R181	2.54142e-73	0.543931	0.389	0.278	5.5835e-69	2	PPP1R18
LAT1	7.76435e-73	0.509243	0.389	0.274	1.70583e-68	2	LAT
RORA1	4.52298e-72	0.562017	0.318	0.204	9.93699e-68	2	RORA
TBC1D10C1	4.72116e-69	0.51527	0.407	0.299	1.03724e-64	2	TBC1D10C
RNF167	2.31508e-66	0.559721	0.262	0.161	5.08622e-62	2	RNF167
CRIP1	1.14654e-62	0.533364	0.488	0.392	2.51895e-58	2	CRIP1
PDIA31	1.15942e-57	0.50448	0.419	0.331	2.54724e-53	2	PDIA3
MBP1	1.29372e-54	0.536577	0.312	0.219	2.84231e-50	2	MBP
TRAC2	0	1.12659	0.959	0.523	0	3	TRAC
IL7R1	0	1.0837	0.817	0.416	0	3	IL7R
LTB1	0	1.0542	0.977	0.641	0	3	LTB
IL321	0	1.03991	0.966	0.587	0	3	IL32
GPR183	0	0.903116	0.53	0.197	0	3	GPR183
ITGB11	0	0.897025	0.577	0.244	0	3	ITGB1
AQP3	0	0.871223	0.408	0.119	0	3	AQP3
LDHB1	0	0.839599	0.958	0.655	0	3	LDHB
TRAT11	0	0.78341	0.444	0.154	0	3	TRAT1
GIMAP72	0	0.774491	0.855	0.527	0	3	GIMAP7
CD3D2	6.69138e-295	0.618427	0.904	0.525	1.4701e-290	3	CD3D
HSPA82	2.15205e-279	0.670551	0.909	0.669	4.72805e-275	3	HSPA8
CD22	3.81239e-269	0.671765	0.706	0.368	8.37583e-265	3	CD2
LPAR6	3.77714e-268	0.771778	0.355	0.125	8.29838e-264	3	LPAR6
GATA3	3.87218e-256	0.590853	0.271	0.079	8.50719e-252	3	GATA3
BIRC3	5.20987e-248	0.728295	0.537	0.253	1.14461e-243	3	BIRC3
VIM	1.82758e-230	0.568429	0.934	0.741	4.01519e-226	3	VIM
CD271	1.90752e-222	0.710534	0.546	0.271	4.19083e-218	3	CD27
CD3G2	2.24879e-215	0.585447	0.674	0.363	4.94059e-211	3	CD3G
TRADD	5.72368e-212	0.561304	0.306	0.11	1.25749e-207	3	TRADD
MAL1	5.84417e-203	0.615065	0.392	0.165	1.28396e-198	3	MAL
GPR171	3.49679e-202	0.534355	0.263	0.087	7.68245e-198	3	GPR171
FXYD5	3.1083e-198	0.550728	0.908	0.747	6.82894e-194	3	FXYD5
GSTK1	1.01303e-195	0.64299	0.74	0.486	2.22562e-191	3	GSTK1
SIT1	1.79178e-195	0.519416	0.291	0.104	3.93654e-191	3	SIT1
PBXIP1	4.11275e-190	0.59263	0.387	0.168	9.03571e-186	3	PBXIP1
RPS262	1.51177e-188	0.565157	0.973	0.897	3.32135e-184	3	RPS26
GIMAP42	3.86635e-186	0.60133	0.685	0.409	8.49437e-182	3	GIMAP4
OPTN	4.17896e-184	0.529634	0.356	0.145	9.18117e-180	3	OPTN
CORO1B	2.36852e-183	0.669604	0.401	0.185	5.20363e-179	3	CORO1B
CCDC167	2.81522e-181	0.527664	0.283	0.105	6.18505e-177	3	CCDC167
ARHGAP15	1.09091e-168	0.570667	0.523	0.279	2.39672e-164	3	ARHGAP15
FYB1	2.07012e-167	0.581042	0.771	0.53	4.54806e-163	3	FYB
PLP2	2.49827e-155	0.600229	0.571	0.336	5.4887e-151	3	PLP2
TRBC22	4.3753e-149	0.622057	0.733	0.484	9.61254e-145	3	TRBC2
TRAF3IP32	2.52797e-143	0.505474	0.75	0.506	5.55394e-139	3	TRAF3IP3
S1PR4	2.40421e-142	0.532087	0.506	0.279	5.28205e-138	3	S1PR4
TMEM1231	1.92562e-136	0.514228	0.629	0.397	4.23059e-132	3	TMEM123
TRBC13	6.84699e-95	0.646237	0.566	0.381	1.50428e-90	3	TRBC1
S100A8	0	4.03163	1	0.272	0	4	S100A8
S100A9	0	3.93472	1	0.327	0	4	S100A9
S100A12	0	3.49743	0.984	0.113	0	4	S100A12
LYZ	0	3.0111	1	0.256	0	4	LYZ
VCAN	0	2.73012	0.942	0.11	0	4	VCAN
MNDA	0	2.61394	0.927	0.138	0	4	MNDA
CSTA	0	2.52868	0.946	0.131	0	4	CSTA
FCN1	0	2.47037	0.976	0.154	0	4	FCN1
CD14	0	2.45399	0.892	0.111	0	4	CD14
CST3	0	2.37549	0.989	0.196	0	4	CST3
TYROBP1	0	2.36001	0.999	0.312	0	4	TYROBP
LGALS1	0	2.28233	0.992	0.38	0	4	LGALS1
S100A6	0	2.26828	1	0.84	0	4	S100A6
GPX1	0	2.15629	0.983	0.376	0	4	GPX1
FTL	0	2.13416	1	0.978	0	4	FTL
AIF1	0	2.11237	0.979	0.271	0	4	AIF1
LST1	0	2.05286	0.981	0.217	0	4	LST1
AP1S2	0	2.01826	0.868	0.267	0	4	AP1S2
TSPO	0	2.01714	0.966	0.473	0	4	TSPO
CTSS	0	1.99396	0.977	0.39	0	4	CTSS
S100A11	0	1.99294	0.986	0.459	0	4	S100A11
CFD	0	1.94175	0.808	0.137	0	4	CFD
MS4A6A	0	1.93362	0.775	0.108	0	4	MS4A6A
RBP7	0	1.89744	0.582	0.053	0	4	RBP7
FCER1G1	0	1.87594	0.976	0.271	0	4	FCER1G
CD36	0	1.82236	0.661	0.086	0	4	CD36
CSF3R	0	1.80565	0.651	0.088	0	4	CSF3R
S100A41	0	1.79892	1	0.776	0	4	S100A4
GRN	0	1.78908	0.788	0.172	0	4	GRN
CYBB	0	1.77951	0.698	0.114	0	4	CYBB
FOS	0	1.76602	0.557	0.11	0	4	FOS
TMEM176B	0	1.7401	0.584	0.069	0	4	TMEM176B
NEAT1	0	1.70378	0.962	0.537	0	4	NEAT1
PSAP	0	1.70253	0.933	0.347	0	4	PSAP
STXBP2	0	1.69404	0.715	0.204	0	4	STXBP2
BLVRB	0	1.69004	0.65	0.121	0	4	BLVRB
GSTP11	0	1.62426	0.921	0.449	0	4	GSTP1
NUP214	0	1.60685	0.631	0.115	0	4	NUP214
TNFSF13B	0	1.60579	0.626	0.112	0	4	TNFSF13B
FGL2	0	1.59962	0.646	0.116	0	4	FGL2
CLEC7A	0	1.56464	0.617	0.1	0	4	CLEC7A
TKT	0	1.54076	0.778	0.281	0	4	TKT
GCA	0	1.53198	0.57	0.115	0	4	GCA
MPEG1	0	1.52809	0.577	0.09	0	4	MPEG1
FTH1	0	1.51141	1	0.974	0	4	FTH1
TYMP	0	1.49552	0.554	0.123	0	4	TYMP
CYP1B1	0	1.48592	0.391	0.031	0	4	CYP1B1
DUSP6	0	1.48455	0.519	0.081	0	4	DUSP6
PYCARD	0	1.48011	0.782	0.269	0	4	PYCARD
COTL1	0	1.47942	0.801	0.261	0	4	COTL1
MGST1	0	1.47871	0.508	0.057	0	4	MGST1
CFP	0	1.46737	0.619	0.127	0	4	CFP
CLEC12A	0	1.46405	0.55	0.09	0	4	CLEC12A
RGS2	0	1.45457	0.495	0.103	0	4	RGS2
APLP2	0	1.43723	0.662	0.185	0	4	APLP2
NCF1	0	1.43187	0.673	0.238	0	4	NCF1
SERPINA1	0	1.42617	0.639	0.111	0	4	SERPINA1
FPR1	0	1.37067	0.479	0.067	0	4	FPR1
GAPDH	0	1.36702	0.984	0.837	0	4	GAPDH
NPC2	0	1.35503	0.819	0.315	0	4	NPC2
SPI1	0	1.35251	0.547	0.099	0	4	SPI1
TALDO1	0	1.33044	0.715	0.296	0	4	TALDO1
LGALS2	0	1.32529	0.458	0.079	0	4	LGALS2
C14orf2	0	1.32474	0.94	0.638	0	4	C14orf2
RP11-1143G9.4	0	1.31641	0.688	0.153	0	4	RP11-1143G9.4
LY96	0	1.31551	0.51	0.115	0	4	LY96
KCTD12	0	1.31496	0.465	0.065	0	4	KCTD12
SRGN1	0	1.31476	0.971	0.612	0	4	SRGN
FCGRT	0	1.31099	0.61	0.168	0	4	FCGRT
PLBD1	0	1.29335	0.398	0.049	0	4	PLBD1
CYBA1	0	1.28761	0.992	0.834	0	4	CYBA
ASGR1	0	1.27929	0.43	0.057	0	4	ASGR1
CDA	0	1.27425	0.408	0.048	0	4	CDA
NCF2	0	1.27129	0.483	0.089	0	4	NCF2
TMEM176A	0	1.26572	0.396	0.045	0	4	TMEM176A
RETN	0	1.26015	0.292	0.029	0	4	RETN
SAT1	0	1.25627	0.899	0.423	0	4	SAT1
LGALS3	0	1.24702	0.532	0.127	0	4	LGALS3
CDC42EP3	0	1.24253	0.498	0.141	0	4	CDC42EP3
OAZ1	0	1.24044	0.995	0.871	0	4	OAZ1
RNASE6	0	1.24036	0.523	0.116	0	4	RNASE6
TCEB2	0	1.2163	0.927	0.618	0	4	TCEB2
AP2S1	0	1.20098	0.729	0.312	0	4	AP2S1
RNF130	0	1.19031	0.511	0.114	0	4	RNF130
CTSD1	0	1.18037	0.666	0.261	0	4	CTSD
LTA4H	0	1.16967	0.563	0.213	0	4	LTA4H
SDCBP	0	1.16087	0.645	0.278	0	4	SDCBP
H3F3A	0	1.15166	0.994	0.928	0	4	H3F3A
IGSF6	0	1.14899	0.415	0.074	0	4	IGSF6
LAMTOR4	0	1.1449	0.834	0.497	0	4	LAMTOR4
CAPG	0	1.14481	0.464	0.116	0	4	CAPG
CD302	0	1.14389	0.39	0.06	0	4	CD302
JAML	0	1.13506	0.549	0.174	0	4	JAML
AGTRAP	0	1.1326	0.513	0.142	0	4	AGTRAP
CLEC4A	0	1.11988	0.383	0.065	0	4	CLEC4A
RAB31	0	1.11822	0.405	0.067	0	4	RAB31
VIM1	0	1.11191	0.958	0.741	0	4	VIM
CD93	0	1.10188	0.352	0.041	0	4	CD93
SOD2	0	1.09346	0.488	0.168	0	4	SOD2
PGD	0	1.09335	0.402	0.085	0	4	PGD
VMP1	0	1.08997	0.522	0.183	0	4	VMP1
SLC7A7	0	1.08573	0.425	0.076	0	4	SLC7A7
S100A102	0	1.08112	0.868	0.624	0	4	S100A10
ATP6V0B	0	1.08015	0.626	0.262	0	4	ATP6V0B
CPVL	0	1.07543	0.432	0.084	0	4	CPVL
CARD161	0	1.07269	0.66	0.301	0	4	CARD16
ANXA2	0	1.06038	0.717	0.339	0	4	ANXA2
TMEM167A	0	1.05507	0.496	0.169	0	4	TMEM167A
ATP5E	0	1.05157	0.998	0.948	0	4	ATP5E
METTL9	0	1.04893	0.593	0.257	0	4	METTL9
OGFRL1	0	1.03924	0.356	0.058	0	4	OGFRL1
LY86	0	1.03737	0.461	0.117	0	4	LY86
TNFAIP2	0	1.03469	0.344	0.056	0	4	TNFAIP2
GLIPR1	0	1.03185	0.596	0.241	0	4	GLIPR1
CD68	0	1.02166	0.452	0.101	0	4	CD68
PTPRE	0	1.01791	0.463	0.138	0	4	PTPRE
ASAH1	0	1.01638	0.561	0.203	0	4	ASAH1
HNMT	0	1.00921	0.327	0.051	0	4	HNMT
MSRB1	0	1.00397	0.338	0.063	0	4	MSRB1
LINC01272	0	1.00018	0.35	0.062	0	4	LINC01272
LILRA5	0	0.999066	0.34	0.062	0	4	LILRA5
ZEB22	0	0.989889	0.524	0.185	0	4	ZEB2
LRRK2	0	0.98162	0.285	0.04	0	4	LRRK2
RAB32	0	0.972358	0.336	0.055	0	4	RAB32
SERPINB11	0	0.967951	0.592	0.282	0	4	SERPINB1
NDUFB1	0	0.967568	0.732	0.413	0	4	NDUFB1
FKBP1A	0	0.966079	0.712	0.38	0	4	FKBP1A
QPCT	0	0.959961	0.28	0.026	0	4	QPCT
ALDH2	0	0.959328	0.346	0.069	0	4	ALDH2
CLEC4E	0	0.95572	0.289	0.04	0	4	CLEC4E
TGFBI	0	0.947161	0.341	0.062	0	4	TGFBI
LYN	0	0.945186	0.377	0.094	0	4	LYN
DUSP1	0	0.944141	0.355	0.102	0	4	DUSP1
C4orf48	0	0.941157	0.381	0.114	0	4	C4orf48
SLC11A1	0	0.931022	0.341	0.08	0	4	SLC11A1
TIMP1	0	0.93064	0.619	0.262	0	4	TIMP1
LYST	0	0.92983	0.418	0.129	0	4	LYST
HLA-DRB5	0	0.907009	0.526	0.184	0	4	HLA-DRB5
HSBP1	0	0.905536	0.448	0.16	0	4	HSBP1
SULT1A1	0	0.904218	0.33	0.073	0	4	SULT1A1
C19orf38	0	0.899669	0.308	0.059	0	4	C19orf38
CTSB	0	0.894754	0.434	0.152	0	4	CTSB
TLR2	0	0.880502	0.257	0.037	0	4	TLR2
CTSH	0	0.879077	0.404	0.122	0	4	CTSH
TIMP2	0	0.876272	0.263	0.038	0	4	TIMP2
SMCO4	0	0.875951	0.3	0.061	0	4	SMCO4
GRINA	0	0.872094	0.321	0.078	0	4	GRINA
CTSZ	0	0.871757	0.336	0.082	0	4	CTSZ
SCPEP1	0	0.871393	0.384	0.123	0	4	SCPEP1
ITGAM	0	0.871268	0.29	0.054	0	4	ITGAM
CRTAP	0	0.86765	0.345	0.089	0	4	CRTAP
IFI30	0	0.867069	0.31	0.066	0	4	IFI30
CECR1	0	0.866395	0.355	0.095	0	4	CECR1
EIF4EBP1	0	0.862177	0.332	0.087	0	4	EIF4EBP1
MEGF9	0	0.86108	0.257	0.042	0	4	MEGF9
RP6-159A1.4	0	0.857763	0.274	0.045	0	4	RP6-159A1.4
SERF21	0	0.85267	0.996	0.946	0	4	SERF2
FGR1	0	0.847399	0.467	0.154	0	4	FGR
PRAM1	0	0.844598	0.279	0.05	0	4	PRAM1
CALM2	0	0.839106	0.896	0.718	0	4	CALM2
HCK	0	0.837862	0.349	0.078	0	4	HCK
IFNGR2	0	0.836897	0.312	0.073	0	4	IFNGR2
BST1	0	0.835237	0.263	0.036	0	4	BST1
IRAK3	0	0.829553	0.258	0.039	0	4	IRAK3
QKI	0	0.820483	0.301	0.075	0	4	QKI
2024-03-01	0	0.819867	0.41	0.125	0	4	2024-03-01
NAIP	0	0.805038	0.268	0.054	0	4	NAIP
SNX10	0	0.803482	0.322	0.089	0	4	SNX10
ATP6V1B2	0	0.793261	0.313	0.088	0	4	ATP6V1B2
ARPC1B	0	0.788739	0.878	0.652	0	4	ARPC1B
ENTPD1	0	0.784625	0.265	0.05	0	4	ENTPD1
RBM47	0	0.782782	0.25	0.035	0	4	RBM47
IL17RA	0	0.782672	0.301	0.081	0	4	IL17RA
RASSF2	0	0.778068	0.257	0.051	0	4	RASSF2
RXRA	0	0.771205	0.26	0.049	0	4	RXRA
CPPED1	0	0.750757	0.289	0.075	0	4	CPPED1
PILRA	0	0.742436	0.275	0.06	0	4	PILRA
ATP5G2	0	0.735412	0.936	0.796	0	4	ATP5G2
SH3BGRL32	0	0.727652	0.982	0.885	0	4	SH3BGRL3
LILRA2	0	0.727241	0.255	0.055	0	4	LILRA2
MS4A7	0	0.701501	0.304	0.075	0	4	MS4A7
PFDN5	0	0.664939	0.992	0.954	0	4	PFDN5
HLA-DRB1	0	0.635468	0.797	0.325	0	4	HLA-DRB1
RPS24	0	0.580777	0.998	0.991	0	4	RPS24
HLA-DRA	0	0.558462	0.901	0.317	0	4	HLA-DRA
ACTB2	0	0.512826	1	0.988	0	4	ACTB
TMSB4X2	0	0.504026	1	1	0	4	TMSB4X
RAC1	7.02042e-308	0.833988	0.402	0.135	1.54239e-303	4	RAC1
STX11	1.39027e-306	0.71427	0.269	0.067	3.05443e-302	4	STX11
CNPY3	1.30389e-303	0.887394	0.537	0.229	2.86466e-299	4	CNPY3
MYL62	9.53899e-303	0.623422	0.969	0.867	2.09572e-298	4	MYL6
BRI3	5.60174e-302	0.707696	0.251	0.06	1.2307e-297	4	BRI3
FBXL5	3.40407e-300	0.855317	0.388	0.131	7.47874e-296	4	FBXL5
ALDOA	4.00035e-300	0.799249	0.851	0.656	8.78877e-296	4	ALDOA
NAMPT	5.5895e-299	0.943575	0.305	0.087	1.22801e-294	4	NAMPT
NOTCH2	2.78566e-294	0.734059	0.266	0.068	6.12009e-290	4	NOTCH2
ANXA5	7.64847e-294	0.873768	0.534	0.231	1.68037e-289	4	ANXA5
SPG21	7.00438e-290	0.859819	0.385	0.134	1.53886e-285	4	SPG21
CCNY	1.10206e-289	0.721482	0.262	0.067	2.42123e-285	4	CCNY
POLR2L1	1.81152e-289	0.89636	0.772	0.495	3.97991e-285	4	POLR2L
MCL1	5.51844e-289	1.00171	0.563	0.27	1.2124e-284	4	MCL1
PGLS	4.96152e-287	0.915945	0.601	0.297	1.09005e-282	4	PGLS
GNAI2	3.39562e-284	0.893366	0.525	0.233	7.46017e-280	4	GNAI2
RAB11FIP1	2.10062e-282	0.799822	0.318	0.096	4.61506e-278	4	RAB11FIP1
NOP10	9.44191e-274	0.902763	0.633	0.337	2.07439e-269	4	NOP10
ZYX	1.69017e-268	0.793115	0.368	0.128	3.71331e-264	4	ZYX
C20orf24	5.63046e-268	0.784009	0.42	0.159	1.23701e-263	4	C20orf24
ZFAND5	8.25781e-268	0.765197	0.323	0.102	1.81424e-263	4	ZFAND5
UBE2D1	1.71637e-266	0.806235	0.327	0.106	3.77086e-262	4	UBE2D1
C10orf54	3.86108e-266	0.856461	0.61	0.311	8.48279e-262	4	C10orf54
AHNAK1	2.17373e-258	0.879033	0.531	0.247	4.77569e-254	4	AHNAK
BLOC1S11	4.78397e-255	0.878876	0.66	0.373	1.05104e-250	4	BLOC1S1
MEF2C	5.10744e-254	0.715629	0.373	0.13	1.1221e-249	4	MEF2C
PRELID11	4.67383e-253	0.867977	0.654	0.37	1.02684e-248	4	PRELID1
ATOX1	1.28551e-252	0.827405	0.4	0.154	2.82426e-248	4	ATOX1
PPT1	1.86116e-250	0.850184	0.414	0.166	4.08897e-246	4	PPT1
CEBPB	1.21557e-249	0.706641	0.254	0.07	2.67061e-245	4	CEBPB
PECAM1	1.9172e-249	0.687746	0.289	0.087	4.21208e-245	4	PECAM1
GLRX1	2.61074e-248	0.861187	0.616	0.331	5.73579e-244	4	GLRX
RHOA1	7.08467e-247	0.756565	0.784	0.53	1.5565e-242	4	RHOA
LCP12	7.97662e-243	0.81924	0.667	0.378	1.75246e-238	4	LCP1
GNAQ	2.26341e-239	0.70203	0.279	0.086	4.97271e-235	4	GNAQ
GSTO1	1.59968e-237	0.737543	0.527	0.253	3.5145e-233	4	GSTO1
UQCR111	6.64348e-234	0.724823	0.868	0.682	1.45957e-229	4	UQCR11
COX6B1	2.09656e-231	0.678865	0.873	0.701	4.60614e-227	4	COX6B1
PTP4A2	2.22242e-231	0.812656	0.54	0.265	4.88266e-227	4	PTP4A2
SERP1	1.29226e-228	0.766814	0.787	0.562	2.83908e-224	4	SERP1
ARPC3	1.77584e-228	0.646136	0.887	0.744	3.90153e-224	4	ARPC3
IRF2BP2	1.91596e-227	0.778451	0.358	0.135	4.20936e-223	4	IRF2BP2
COX8A1	4.37824e-227	0.739949	0.758	0.516	9.61898e-223	4	COX8A
TPP1	2.75947e-226	0.726298	0.357	0.134	6.06255e-222	4	TPP1
RTN3	2.41131e-223	0.770274	0.344	0.128	5.29766e-219	4	RTN3
EVI2B	4.41318e-222	0.783017	0.732	0.474	9.69575e-218	4	EVI2B
NUMB	6.17833e-222	0.733003	0.333	0.121	1.35738e-217	4	NUMB
CD44	8.98194e-222	0.814181	0.736	0.49	1.97333e-217	4	CD44
H2AFY	2.89282e-220	0.825177	0.518	0.259	6.35552e-216	4	H2AFY
ATP6V0D1	4.61705e-220	0.748186	0.402	0.165	1.01437e-215	4	ATP6V0D1
FAM120A	7.93898e-220	0.683727	0.281	0.091	1.74419e-215	4	FAM120A
POLE4	4.5724e-219	0.819897	0.498	0.24	1.00456e-214	4	POLE4
CASP1	9.39966e-213	0.761006	0.472	0.218	2.0651e-208	4	CASP1
VAMP81	1.07403e-211	0.748063	0.738	0.5	2.35964e-207	4	VAMP8
CHP1	1.29432e-211	0.66234	0.303	0.105	2.84361e-207	4	CHP1
ATP5L	1.0457e-209	0.529183	0.944	0.876	2.2974e-205	4	ATP5L
GPX4	1.05133e-209	0.743822	0.75	0.538	2.30978e-205	4	GPX4
CKLF1	8.04433e-209	0.815983	0.554	0.293	1.76734e-204	4	CKLF
IQGAP11	5.2817e-208	0.791546	0.454	0.208	1.16039e-203	4	IQGAP1
LAMTOR2	4.21495e-207	0.753736	0.454	0.211	9.26025e-203	4	LAMTOR2
JUND	3.08487e-203	0.735968	0.33	0.124	6.77747e-199	4	JUND
SKAP2	9.94716e-202	0.699284	0.309	0.112	2.18539e-197	4	SKAP2
COX5B	4.43895e-200	0.680181	0.805	0.61	9.75237e-196	4	COX5B
BNIP3L	3.44409e-196	0.753716	0.41	0.183	7.56666e-192	4	BNIP3L
RTN4	5.55066e-196	0.76048	0.494	0.248	1.21948e-191	4	RTN4
CAPNS1	6.14127e-196	0.676726	0.347	0.137	1.34924e-191	4	CAPNS1
ATP6V1F1	2.10248e-190	0.736687	0.614	0.366	4.61916e-186	4	ATP6V1F
SEC11A1	3.30179e-188	0.728733	0.606	0.359	7.25404e-184	4	SEC11A
GMFG	1.48757e-187	0.61221	0.889	0.754	3.26819e-183	4	GMFG
SAT2	1.56771e-186	0.718889	0.387	0.17	3.44425e-182	4	SAT2
GLIPR21	3.61729e-184	0.703494	0.399	0.177	7.94719e-180	4	GLIPR2
TRMT1	2.03293e-183	0.668025	0.27	0.095	4.46635e-179	4	TRMT1
TMEM205	2.14842e-183	0.605178	0.257	0.087	4.72008e-179	4	TMEM205
MAP3K1	6.37537e-179	0.645587	0.258	0.09	1.40067e-174	4	MAP3K1
HACD4	2.33279e-176	0.690815	0.352	0.15	5.12513e-172	4	HACD4
TNFRSF1B	1.0424e-175	0.678215	0.346	0.143	2.29016e-171	4	TNFRSF1B
ANXA14	5.30929e-173	0.644686	0.756	0.507	1.16645e-168	4	ANXA1
PRDX3	9.39374e-172	0.668288	0.329	0.137	2.06381e-167	4	PRDX3
C1orf1621	4.1282e-171	0.676722	0.604	0.349	9.06966e-167	4	C1orf162
ZNF106	5.46715e-171	0.659103	0.331	0.137	1.20113e-166	4	ZNF106
NAGK	3.50735e-169	0.610888	0.294	0.113	7.70565e-165	4	NAGK
PCBP1	1.53159e-168	0.669285	0.653	0.421	3.3649e-164	4	PCBP1
UQCRQ	7.1145e-168	0.710706	0.664	0.44	1.56305e-163	4	UQCRQ
FAM45A	2.33249e-167	0.651419	0.277	0.104	5.12447e-163	4	FAM45A
ACTR2	5.37802e-167	0.701503	0.593	0.358	1.18155e-162	4	ACTR2
LGALS9	5.31447e-162	0.550175	0.276	0.104	1.16759e-157	4	LGALS9
SAMHD1	8.47867e-162	0.688532	0.494	0.264	1.86276e-157	4	SAMHD1
BLVRA	5.534e-160	0.586126	0.258	0.095	1.21582e-155	4	BLVRA
EFHD22	1.4146e-159	0.556893	0.365	0.156	3.10789e-155	4	EFHD2
MTRNR2L8	2.68589e-159	0.533906	0.892	0.761	5.9009e-155	4	MTRNR2L8
CD632	2.88217e-158	0.554899	0.587	0.329	6.33213e-154	4	CD63
NINJ1	5.0554e-157	0.663522	0.294	0.119	1.11067e-152	4	NINJ1
ACAP2	5.41121e-157	0.656533	0.348	0.154	1.18884e-152	4	ACAP2
PKM	4.13386e-156	0.682806	0.615	0.4	9.0821e-152	4	PKM
EVI2A	1.27792e-154	0.719518	0.516	0.298	2.80758e-150	4	EVI2A
IFI27L2	8.1317e-153	0.666583	0.411	0.202	1.78654e-148	4	IFI27L2
NDUFA111	3.40554e-152	0.661935	0.65	0.432	7.48197e-148	4	NDUFA11
TIMM8B	3.14883e-151	0.652527	0.377	0.18	6.91799e-147	4	TIMM8B
ATP6V0E11	7.30889e-151	0.640641	0.755	0.574	1.60576e-146	4	ATP6V0E1
CLTA	1.50335e-149	0.653383	0.483	0.267	3.30285e-145	4	CLTA
RHOG1	2.51365e-146	0.662833	0.559	0.336	5.52248e-142	4	RHOG
FLNA2	5.00679e-144	0.579551	0.46	0.239	1.09999e-139	4	FLNA
GNG51	3.43037e-143	0.625651	0.583	0.357	7.53652e-139	4	GNG5
COX7B	4.82982e-142	0.628662	0.684	0.492	1.06111e-137	4	COX7B
ATP5I	1.03009e-141	0.651676	0.653	0.434	2.26312e-137	4	ATP5I
C7orf73	9.54901e-141	0.669865	0.486	0.272	2.09792e-136	4	C7orf73
VMA21	2.12353e-138	0.568566	0.288	0.122	4.6654e-134	4	VMA21
ENY2	5.12012e-137	0.639921	0.484	0.274	1.12489e-132	4	ENY2
LAMTOR1	1.57042e-136	0.626327	0.55	0.34	3.45021e-132	4	LAMTOR1
ZFP36L1	2.3043e-136	0.732512	0.467	0.261	5.06254e-132	4	ZFP36L1
RILPL2	4.97133e-136	0.582864	0.335	0.154	1.0922e-131	4	RILPL2
TXNDC17	1.05489e-133	0.576976	0.306	0.136	2.31759e-129	4	TXNDC17
UQCRH	2.88426e-133	0.547364	0.776	0.61	6.33671e-129	4	UQCRH
LINC00657	4.15168e-132	0.558293	0.26	0.106	9.12124e-128	4	LINC00657
ARPC51	1.11975e-129	0.549762	0.714	0.503	2.4601e-125	4	ARPC5
MTPN	3.56253e-129	0.588107	0.472	0.265	7.82687e-125	4	MTPN
HMGB2	4.62794e-127	0.679261	0.513	0.315	1.01676e-122	4	HMGB2
CD4	4.91832e-127	0.563239	0.269	0.114	1.08056e-122	4	CD4
TPI11	1.3764e-126	0.554584	0.664	0.458	3.02395e-122	4	TPI1
ITGB22	4.92486e-123	0.511316	0.726	0.526	1.08199e-118	4	ITGB2
MRPL33	3.11695e-122	0.624956	0.46	0.265	6.84794e-118	4	MRPL33
CMTM6	8.18613e-122	0.588483	0.401	0.212	1.79849e-117	4	CMTM6
H2AFJ	1.25753e-121	0.565712	0.299	0.137	2.7628e-117	4	H2AFJ
FAM200B	1.36603e-120	0.60685	0.324	0.155	3.00118e-116	4	FAM200B
MRPL23	3.94893e-119	0.534586	0.297	0.136	8.6758e-115	4	MRPL23
SCAND1	1.99692e-118	0.589285	0.56	0.362	4.38723e-114	4	SCAND1
TXN1	2.23246e-117	0.574872	0.508	0.306	4.90472e-113	4	TXN
PSMB31	1.24184e-115	0.617699	0.554	0.358	2.72832e-111	4	PSMB3
SEC61G1	2.01654e-115	0.551234	0.685	0.506	4.43033e-111	4	SEC61G
POU2F2	7.87484e-115	0.523638	0.353	0.176	1.7301e-110	4	POU2F2
LRRFIP1	5.51349e-111	0.575314	0.628	0.436	1.21131e-106	4	LRRFIP1
EIF4E2	9.77061e-110	0.509894	0.28	0.129	2.1466e-105	4	EIF4E2
CSTB	1.10327e-109	0.557302	0.608	0.427	2.42389e-105	4	CSTB
HSD17B11	3.28651e-109	0.602276	0.517	0.33	7.22045e-105	4	HSD17B11
POMP2	7.59265e-109	0.55519	0.596	0.395	1.66811e-104	4	POMP
UBL51	2.70475e-108	0.510956	0.766	0.617	5.94234e-104	4	UBL5
NAA381	4.25578e-107	0.578051	0.454	0.268	9.34994e-103	4	NAA38
MOB1A	5.58831e-107	0.55118	0.387	0.212	1.22775e-102	4	MOB1A
USP3	8.37693e-107	0.520714	0.269	0.124	1.84041e-102	4	USP3
RAB27A	8.79209e-107	0.502038	0.265	0.119	1.93162e-102	4	RAB27A
NDUFS7	2.48377e-106	0.553365	0.446	0.261	5.45685e-102	4	NDUFS7
PLP21	4.12197e-106	0.559502	0.53	0.341	9.05597e-102	4	PLP2
CAMTA1	9.55767e-106	0.52017	0.315	0.156	2.09982e-101	4	CAMTA1
CAST1	1.25101e-105	0.554807	0.458	0.271	2.74847e-101	4	CAST
TNFSF101	4.32659e-103	0.53121	0.294	0.142	9.50553e-99	4	TNFSF10
WSB1	6.40159e-103	0.557885	0.362	0.193	1.40643e-98	4	WSB1
RBX1	1.5531e-100	0.523996	0.613	0.428	3.41215e-96	4	RBX1
PGAM11	3.5976e-100	0.553622	0.495	0.313	7.90394e-96	4	PGAM1
ATP5J21	4.69407e-99	0.549787	0.63	0.459	1.03129e-94	4	ATP5J2
ARRB2	2.595e-98	0.527814	0.411	0.235	5.70121e-94	4	ARRB2
LSM6	6.5761e-98	0.604498	0.398	0.233	1.44477e-93	4	LSM6
PRKCB	1.53855e-97	0.541723	0.44	0.261	3.38019e-93	4	PRKCB
NDUFS61	3.85219e-96	0.541317	0.496	0.315	8.46326e-92	4	NDUFS6
DAZAP2	4.60754e-95	0.542741	0.659	0.498	1.01228e-90	4	DAZAP2
GNB1	5.76432e-95	0.500529	0.254	0.119	1.26642e-90	4	GNB1
SNX3	4.17477e-94	0.507452	0.609	0.434	9.17198e-90	4	SNX3
ATP2B1	3.8237e-93	0.528791	0.302	0.155	8.40066e-89	4	ATP2B1
TIMM13	8.03069e-93	0.527986	0.362	0.202	1.76434e-88	4	TIMM13
RNF181	2.07507e-90	0.515258	0.386	0.221	4.55892e-86	4	RNF181
NDUFA13	7.23995e-89	0.543916	0.483	0.316	1.59062e-84	4	NDUFA13
DYNLL11	2.33457e-86	0.516156	0.508	0.334	5.12905e-82	4	DYNLL1
NFKBIA	8.97887e-79	0.54773	0.508	0.347	1.97266e-74	4	NFKBIA
CHMP2A	3.28493e-73	0.500966	0.402	0.252	7.21698e-69	4	CHMP2A
NDUFA21	2.2316e-69	0.504514	0.488	0.337	4.90283e-65	4	NDUFA2
TMEM219	1.25004e-66	0.50024	0.426	0.286	2.74635e-62	4	TMEM219
IGKC	0	4.48063	1	0.096	0	5	IGKC
CD79A	0	3.36926	0.976	0.07	0	5	CD79A
IGHM	0	3.10279	0.844	0.058	0	5	IGHM
CD74	0	2.901	1	0.59	0	5	CD74
CD79B	0	2.83762	0.903	0.11	0	5	CD79B
IGHD	0	2.78778	0.738	0.036	0	5	IGHD
MS4A1	0	2.77254	0.839	0.05	0	5	MS4A1
TCL1A	0	2.72767	0.629	0.033	0	5	TCL1A
HLA-DRA1	0	2.66792	1	0.319	0	5	HLA-DRA
LINC00926	0	2.60189	0.763	0.039	0	5	LINC00926
HLA-DQB1	0	2.37775	0.898	0.182	0	5	HLA-DQB1
HLA-DQA1	0	2.31912	0.785	0.1	0	5	HLA-DQA1
HLA-DPA1	0	2.18743	0.977	0.329	0	5	HLA-DPA1
HLA-DPB1	0	2.18491	0.979	0.383	0	5	HLA-DPB1
BANK1	0	2.13296	0.669	0.039	0	5	BANK1
HLA-DRB11	0	2.13129	0.984	0.321	0	5	HLA-DRB1
FCER2	0	1.90151	0.5	0.025	0	5	FCER2
VPREB3	0	1.89965	0.503	0.025	0	5	VPREB3
CD37	0	1.86904	0.989	0.724	0	5	CD37
HVCN1	0	1.78451	0.534	0.069	0	5	HVCN1
HLA-DMB1	0	1.74069	0.648	0.131	0	5	HLA-DMB
MEF2C1	0	1.63532	0.574	0.123	0	5	MEF2C
HLA-DMA1	0	1.60651	0.703	0.183	0	5	HLA-DMA
IL4R	0	1.58223	0.427	0.089	0	5	IL4R
PLPP5	0	1.57319	0.436	0.057	0	5	PLPP5
CD221	0	1.56566	0.437	0.027	0	5	CD22
2024-03-11	0	1.49133	0.562	0.12	0	5	2024-03-01
BIRC31	0	1.45338	0.626	0.254	0	5	BIRC3
HLA-DRB51	0	1.4334	0.641	0.182	0	5	HLA-DRB5
CXCR4	0	1.43248	0.854	0.549	0	5	CXCR4
ADAM28	0	1.37439	0.361	0.025	0	5	ADAM28
SNX2	0	1.3706	0.562	0.182	0	5	SNX2
IRF8	0	1.37	0.433	0.065	0	5	IRF8
ARHGAP24	0	1.32665	0.393	0.042	0	5	ARHGAP24
HLA-DOB	0	1.32416	0.347	0.019	0	5	HLA-DOB
TNFRSF13C	0	1.32325	0.344	0.023	0	5	TNFRSF13C
RP11-693J15.5	0	1.24745	0.319	0.02	0	5	RP11-693J15.5
TSPAN13	0	1.22795	0.308	0.02	0	5	TSPAN13
P2RX5	0	1.22542	0.326	0.027	0	5	P2RX5
FAM26F	0	1.18881	0.407	0.1	0	5	FAM26F
STX7	0	1.1807	0.412	0.113	0	5	STX7
EAF2	0	1.17171	0.334	0.048	0	5	EAF2
FCRLA	0	1.1509	0.301	0.017	0	5	FCRLA
BLK	0	1.15038	0.318	0.022	0	5	BLK
JCHAIN	0	1.12682	0.352	0.037	0	5	JCHAIN
RALGPS2	0	1.12453	0.311	0.028	0	5	RALGPS2
CYB561A3	0	1.12298	0.381	0.086	0	5	CYB561A3
PDLIM1	0	1.12181	0.376	0.053	0	5	PDLIM1
CD40	0	1.1194	0.3	0.028	0	5	CD40
KIAA0125	0	1.10334	0.256	0.016	0	5	KIAA0125
SPIB	0	1.08762	0.309	0.033	0	5	SPIB
GNG7	0	1.0506	0.291	0.031	0	5	GNG7
SWAP70	0	1.03614	0.303	0.039	0	5	SWAP70
LAPTM5	0	1.0338	0.918	0.738	0	5	LAPTM5
BCL11A	0	1.00439	0.269	0.029	0	5	BCL11A
FAM129C	0	0.99471	0.257	0.025	0	5	FAM129C
HLA-DQB2	0	0.99427	0.269	0.034	0	5	HLA-DQB2
CD19	0	0.988466	0.251	0.013	0	5	CD19
GAPT	0	0.907695	0.267	0.051	0	5	GAPT
LTB2	0	0.899917	0.955	0.65	0	5	LTB
RPS11	0	0.603878	0.995	0.983	0	5	RPS11
RPL8	0	0.58192	0.999	0.988	0	5	RPL8
RPS51	0	0.556914	1	0.978	0	5	RPS5
RPL18A1	0	0.547777	1	0.994	0	5	RPL18A
ORAI2	2.07806e-302	0.995044	0.361	0.106	4.5655e-298	5	ORAI2
IFT57	3.91939e-299	0.931717	0.283	0.068	8.6109e-295	5	IFT57
TPD52	1.03309e-298	0.878169	0.293	0.071	2.26969e-294	5	TPD52
PLEKHF2	9.78359e-294	0.856668	0.272	0.063	2.14945e-289	5	PLEKHF2
NCF11	9.33397e-283	0.979382	0.576	0.249	2.05067e-278	5	NCF1
HHEX	1.06598e-273	0.828821	0.264	0.063	2.34196e-269	5	HHEX
LY861	7.29239e-252	0.884681	0.38	0.126	1.60214e-247	5	LY86
CD522	3.51932e-250	0.569622	0.997	0.936	7.73195e-246	5	CD52
RCSD1	4.9835e-227	1.02194	0.589	0.318	1.09487e-222	5	RCSD1
ZCCHC7	1.01369e-225	0.876854	0.313	0.1	2.22708e-221	5	ZCCHC7
SMIM14	1.17898e-224	0.891322	0.308	0.097	2.59022e-220	5	SMIM14
ADK	3.52291e-209	0.848134	0.269	0.081	7.73982e-205	5	ADK
POU2F21	6.80161e-188	0.868767	0.41	0.175	1.49431e-183	5	POU2F2
SYPL1	1.16489e-178	0.845965	0.407	0.182	2.55926e-174	5	SYPL1
FCMR1	6.77544e-176	0.904941	0.458	0.22	1.48856e-171	5	FCMR
EZR1	2.06798e-159	0.837028	0.44	0.216	4.54336e-155	5	EZR
BTG11	2.6305e-158	0.80423	0.858	0.709	5.77921e-154	5	BTG1
SEC62	9.98658e-157	0.797745	0.696	0.497	2.19405e-152	5	SEC62
SNX31	1.46488e-152	0.732036	0.652	0.434	3.21835e-148	5	SNX3
RP11-796E2.4	9.06725e-145	0.745791	0.285	0.11	1.99208e-140	5	RP11-796E2.4
REL	8.18116e-144	0.763877	0.399	0.19	1.7974e-139	5	REL
DRAM21	1.22852e-123	0.731425	0.366	0.18	2.69905e-119	5	DRAM2
PPM1K	2.25452e-120	0.676855	0.304	0.134	4.95317e-116	5	PPM1K
ISG201	5.50289e-113	0.698914	0.589	0.394	1.20898e-108	5	ISG20
PARP1	2.76599e-109	0.674759	0.39	0.21	6.07688e-105	5	PARP1
BLOC1S2	3.45297e-104	0.675395	0.355	0.185	7.58619e-100	5	BLOC1S2
SNHG7	9.90036e-103	0.703464	0.408	0.232	2.17511e-98	5	SNHG7
TMEM154	1.5744e-98	0.602098	0.275	0.125	3.45895e-94	5	TMEM154
MBD4	1.09285e-97	0.664636	0.295	0.142	2.40099e-93	5	MBD4
GABPB1-AS1	1.48608e-97	0.725106	0.46	0.282	3.26493e-93	5	GABPB1-AS1
RNASE61	6.6717e-93	0.550034	0.292	0.135	1.46577e-88	5	RNASE6
SYNGR2	1.99524e-88	0.587541	0.292	0.144	4.38354e-84	5	SYNGR2
SP100	1.73531e-87	0.615904	0.445	0.276	3.81248e-83	5	SP100
PTPN61	3.22073e-79	0.622659	0.422	0.262	7.07593e-75	5	PTPN6
MARCKSL1	1.28305e-77	0.649685	0.27	0.136	2.81886e-73	5	MARCKSL1
TSC22D3	1.80189e-74	0.759724	0.678	0.572	3.95876e-70	5	TSC22D3
SELL1	1.04096e-67	0.542965	0.606	0.453	2.28698e-63	5	SELL
STK17A1	6.06943e-59	0.55825	0.339	0.206	1.33345e-54	5	STK17A
IFI161	2.45226e-54	0.514136	0.438	0.306	5.38761e-50	5	IFI16
HERPUD11	4.35692e-46	0.514924	0.38	0.262	9.57216e-42	5	HERPUD1
CST31	0	2.48386	0.99	0.21	0	6	CST3
LYZ1	0	2.27037	1	0.27	0	6	LYZ
FOS1	0	2.25312	0.666	0.112	0	6	FOS
LGALS21	0	2.22226	0.707	0.074	0	6	LGALS2
GPX11	0	2.18721	0.98	0.388	0	6	GPX1
TYROBP2	0	2.16156	0.999	0.324	0	6	TYROBP
FCN11	0	2.12011	0.956	0.17	0	6	FCN1
MNDA1	0	2.09169	0.906	0.153	0	6	MNDA
LST11	0	2.07089	0.976	0.232	0	6	LST1
AIF11	0	2.0588	0.972	0.285	0	6	AIF1
FTL1	0	2.05104	1	0.979	0	6	FTL
DUSP61	0	2.04328	0.699	0.08	0	6	DUSP6
CD141	0	2.02642	0.851	0.128	0	6	CD14
NEAT11	0	2.00359	0.983	0.544	0	6	NEAT1
MS4A6A1	0	1.95888	0.793	0.119	0	6	MS4A6A
CTSS1	0	1.94732	0.986	0.4	0	6	CTSS
VCAN1	0	1.92739	0.847	0.13	0	6	VCAN
CFD1	0	1.88071	0.814	0.149	0	6	CFD
LGALS11	0	1.85315	0.984	0.391	0	6	LGALS1
CSTA1	0	1.84354	0.889	0.149	0	6	CSTA
HLA-DRB52	0	1.80265	0.693	0.182	0	6	HLA-DRB5
AP1S21	0	1.78846	0.863	0.279	0	6	AP1S2
FGL21	0	1.74941	0.718	0.122	0	6	FGL2
PSAP1	0	1.73306	0.942	0.358	0	6	PSAP
RP11-1143G9.41	0	1.72578	0.754	0.159	0	6	RP11-1143G9.4
FTH11	0	1.71724	0.999	0.975	0	6	FTH1
CLEC7A1	0	1.70449	0.686	0.106	0	6	CLEC7A
NPC21	0	1.69767	0.86	0.322	0	6	NPC2
FCER1G2	0	1.69338	0.97	0.285	0	6	FCER1G
S100A111	0	1.66881	0.971	0.469	0	6	S100A11
S100A61	0	1.6581	0.999	0.843	0	6	S100A6
SAT11	0	1.63659	0.925	0.43	0	6	SAT1
CYBB1	0	1.61882	0.697	0.124	0	6	CYBB
S100A91	0	1.59249	0.999	0.34	0	6	S100A9
COTL11	0	1.53314	0.816	0.271	0	6	COTL1
CD361	0	1.50926	0.601	0.1	0	6	CD36
CLEC12A1	0	1.50368	0.595	0.097	0	6	CLEC12A
GRN1	0	1.49109	0.747	0.185	0	6	GRN
SERPINA11	0	1.48852	0.693	0.118	0	6	SERPINA1
MPEG11	0	1.48255	0.599	0.098	0	6	MPEG1
CFP1	0	1.47898	0.663	0.134	0	6	CFP
CPVL1	0	1.47629	0.543	0.085	0	6	CPVL
GSTP12	0	1.47474	0.912	0.458	0	6	GSTP1
S100A81	0	1.45905	0.996	0.286	0	6	S100A8
HLA-DRB12	0	1.45209	0.882	0.33	0	6	HLA-DRB1
HLA-DRA2	0	1.45033	0.95	0.325	0	6	HLA-DRA
S100A42	0	1.43618	0.999	0.78	0	6	S100A4
CSF3R1	0	1.42762	0.595	0.101	0	6	CSF3R
DUSP11	0	1.39133	0.46	0.101	0	6	DUSP1
TMEM176B1	0	1.38984	0.515	0.082	0	6	TMEM176B
RGS21	0	1.38141	0.452	0.113	0	6	RGS2
S100A121	0	1.37683	0.846	0.137	0	6	S100A12
FCGRT1	0	1.36796	0.654	0.174	0	6	FCGRT
PYCARD1	0	1.35099	0.775	0.278	0	6	PYCARD
TNFSF13B1	0	1.34306	0.582	0.124	0	6	TNFSF13B
KCTD121	0	1.33809	0.502	0.071	0	6	KCTD12
RNASE62	0	1.33423	0.574	0.121	0	6	RNASE6
BLVRB1	0	1.33224	0.604	0.133	0	6	BLVRB
TSPO1	0	1.33141	0.922	0.485	0	6	TSPO
NUP2141	0	1.31208	0.57	0.128	0	6	NUP214
LY961	0	1.30021	0.538	0.121	0	6	LY96
STXBP21	0	1.29201	0.666	0.216	0	6	STXBP2
TYMP1	0	1.29096	0.552	0.131	0	6	TYMP
AP2S11	0	1.28077	0.773	0.318	0	6	AP2S1
TKT1	0	1.22774	0.718	0.293	0	6	TKT
ZFP36L12	0	1.22601	0.611	0.257	0	6	ZFP36L1
SRGN2	0	1.21692	0.971	0.619	0	6	SRGN
MAFB	0	1.1876	0.359	0.041	0	6	MAFB
LGALS31	0	1.18312	0.534	0.135	0	6	LGALS3
SPI11	0	1.17341	0.514	0.109	0	6	SPI1
HLA-DMA2	0	1.1673	0.606	0.19	0	6	HLA-DMA
TNFAIP21	0	1.16349	0.419	0.058	0	6	TNFAIP2
JAML1	0	1.16084	0.584	0.179	0	6	JAML
NCF21	0	1.145	0.496	0.096	0	6	NCF2
ZEB23	0	1.13616	0.6	0.187	0	6	ZEB2
CYP1B11	0	1.13175	0.28	0.043	0	6	CYP1B1
CYBA2	0	1.12657	0.995	0.837	0	6	CYBA
CLEC4A1	0	1.11504	0.416	0.07	0	6	CLEC4A
LAMTOR41	0	1.10458	0.864	0.502	0	6	LAMTOR4
APLP21	0	1.09602	0.616	0.196	0	6	APLP2
RAB311	0	1.09498	0.41	0.073	0	6	RAB31
VMP11	0	1.09055	0.545	0.188	0	6	VMP1
GCA1	0	1.08743	0.482	0.128	0	6	GCA
LTA4H2	0	1.08715	0.584	0.218	0	6	LTA4H
ASGR11	0	1.08564	0.407	0.065	0	6	ASGR1
OAZ11	0	1.08496	0.991	0.874	0	6	OAZ1
CD931	0	1.0789	0.352	0.047	0	6	CD93
H3F3A1	0	1.06894	0.993	0.929	0	6	H3F3A
RNF1301	0	1.0689	0.488	0.123	0	6	RNF130
CALM21	0	1.06725	0.928	0.72	0	6	CALM2
IGSF61	0	1.06463	0.417	0.08	0	6	IGSF6
TMEM176A1	0	1.06287	0.371	0.052	0	6	TMEM176A
PTPRE1	0	1.06282	0.509	0.142	0	6	PTPRE
SLC7A71	0	1.06279	0.438	0.082	0	6	SLC7A7
C14orf21	0	1.05818	0.923	0.645	0	6	C14orf2
ASAH11	0	1.04499	0.6	0.208	0	6	ASAH1
HSBP11	0	1.04491	0.517	0.162	0	6	HSBP1
FPR11	0	1.04281	0.424	0.078	0	6	FPR1
IFI301	0	1.0292	0.378	0.067	0	6	IFI30
MS4A71	0	1.02462	0.399	0.075	0	6	MS4A7
NAMPT1	0	1.01922	0.37	0.088	0	6	NAMPT
LY862	0	0.997433	0.479	0.123	0	6	LY86
CD3021	0	0.996895	0.382	0.067	0	6	CD302
HNMT1	0	0.995975	0.36	0.054	0	6	HNMT
CD681	0	0.991271	0.473	0.107	0	6	CD68
ATP5E1	0	0.989567	0.995	0.949	0	6	ATP5E
OGFRL11	0	0.986269	0.358	0.063	0	6	OGFRL1
RAB321	0	0.98263	0.359	0.059	0	6	RAB32
LYN1	0	0.979142	0.412	0.097	0	6	LYN
CECR11	0	0.974096	0.403	0.097	0	6	CECR1
HCK1	0	0.963735	0.41	0.08	0	6	HCK
CTSZ1	0	0.953285	0.382	0.084	0	6	CTSZ
CTSB1	0	0.951473	0.48	0.155	0	6	CTSB
MEF2C2	0	0.950793	0.463	0.13	0	6	MEF2C
CRTAP1	0	0.924538	0.384	0.092	0	6	CRTAP
CPPED11	0	0.91845	0.361	0.075	0	6	CPPED1
CD300E	0	0.901653	0.282	0.039	0	6	CD300E
MGST11	0	0.898741	0.351	0.073	0	6	MGST1
FCGR2A	0	0.895821	0.311	0.048	0	6	FCGR2A
SMCO41	0	0.89254	0.329	0.064	0	6	SMCO4
CLEC4E1	0	0.880663	0.277	0.045	0	6	CLEC4E
MARCKS	0	0.880356	0.268	0.044	0	6	MARCKS
CCR1	0	0.871788	0.278	0.034	0	6	CCR1
CEBPB1	0	0.87142	0.317	0.07	0	6	CEBPB
EIF4EBP11	0	0.865764	0.364	0.09	0	6	EIF4EBP1
LINC012721	0	0.863745	0.341	0.068	0	6	LINC01272
RBP71	0	0.859431	0.334	0.075	0	6	RBP7
TGFBI1	0	0.842917	0.333	0.068	0	6	TGFBI
TIMP21	0	0.841322	0.282	0.041	0	6	TIMP2
GAPDH1	0	0.837133	0.951	0.841	0	6	GAPDH
SH3BGRL33	0	0.82998	0.987	0.887	0	6	SH3BGRL3
HLA-DMB2	0	0.829577	0.477	0.143	0	6	HLA-DMB
QKI1	0	0.822024	0.327	0.078	0	6	QKI
DPYSL2	0	0.815868	0.297	0.053	0	6	DPYSL2
SERF22	0	0.807614	0.994	0.947	0	6	SERF2
RXRA1	0	0.804606	0.296	0.051	0	6	RXRA
LILRA51	0	0.798132	0.324	0.068	0	6	LILRA5
GNS	0	0.774575	0.264	0.05	0	6	GNS
CD741	0	0.720013	0.939	0.595	0	6	CD74
MT-CO12	0	0.66991	0.999	1	0	6	MT-CO1
TMSB4X3	0	0.629711	1	1	0	6	TMSB4X
RPS241	0	0.500535	0.998	0.992	0	6	RPS24
CEBPD	5.28293e-308	0.722798	0.258	0.05	1.16066e-303	6	CEBPD
FKBP1A1	5.37214e-308	1.04772	0.742	0.385	1.18026e-303	6	FKBP1A
MT-ND11	5.133e-305	0.615671	0.996	0.984	1.12772e-300	6	MT-ND1
PFDN51	1.57132e-304	0.643927	0.992	0.955	3.45219e-300	6	PFDN5
NOTCH21	8.30411e-304	0.750995	0.306	0.07	1.82441e-299	6	NOTCH2
ANXA51	7.22311e-300	0.9932	0.59	0.234	1.58692e-295	6	ANXA5
GLIPR11	4.89485e-294	0.983662	0.609	0.247	1.0754e-289	6	GLIPR1
RP6-159A1.41	1.16492e-293	0.725244	0.253	0.05	2.55933e-289	6	RP6-159A1.4
CTSH2	1.74115e-293	0.837101	0.422	0.127	3.82531e-289	6	CTSH
ACTB3	1.79938e-293	0.570088	0.999	0.988	3.95324e-289	6	ACTB
YBX3	4.3093e-290	0.742884	0.27	0.057	9.46754e-286	6	YBX3
TMEM167A1	4.95326e-290	0.965029	0.498	0.175	1.08823e-285	6	TMEM167A
HLA-DPB11	7.41371e-290	1.06479	0.76	0.397	1.62879e-285	6	HLA-DPB1
PRAM11	5.69113e-289	0.688382	0.262	0.055	1.25034e-284	6	PRAM1
RAC11	6.70296e-289	0.877801	0.44	0.138	1.47264e-284	6	RAC1
PILRA1	4.30132e-288	0.695267	0.285	0.063	9.44999e-284	6	PILRA
ATP6V1B21	1.82438e-287	0.838981	0.345	0.091	4.00817e-283	6	ATP6V1B2
MCL11	4.87429e-287	1.10312	0.622	0.272	1.07088e-282	6	MCL1
RGS181	2.0271e-286	0.716373	0.306	0.073	4.45354e-282	6	RGS18
LILRB3	1.24349e-285	0.688845	0.254	0.052	2.73195e-281	6	LILRB3
SAMHD11	1.13872e-283	0.979235	0.609	0.263	2.50176e-279	6	SAMHD1
VAMP82	1.73275e-280	0.97456	0.803	0.501	3.80686e-276	6	VAMP8
PPT11	6.3947e-279	0.956785	0.476	0.167	1.40492e-274	6	PPT1
CNPY31	1.41887e-278	0.926443	0.578	0.232	3.11726e-274	6	CNPY3
FGR2	1.99957e-276	0.838384	0.48	0.159	4.39305e-272	6	FGR
2024-03-12	1.16924e-275	0.804135	0.423	0.13	2.56881e-271	6	2024-03-01
LRRC25	2.92155e-274	0.632161	0.257	0.054	6.41865e-270	6	LRRC25
MTRNR2L82	2.27752e-272	0.878744	0.929	0.762	5.00372e-268	6	MTRNR2L8
TIMP11	4.16717e-272	0.917	0.622	0.268	9.15526e-268	6	TIMP1
C19orf381	8.59659e-272	0.713037	0.281	0.065	1.88867e-267	6	C19orf38
TCEB21	2.63451e-266	0.913115	0.897	0.626	5.78801e-262	6	TCEB2
GNAQ1	1.26161e-265	0.804966	0.326	0.087	2.77175e-261	6	GNAQ
TNFRSF1B1	1.59589e-265	0.831327	0.438	0.142	3.50616e-261	6	TNFRSF1B
CCNY1	3.19142e-264	0.742241	0.287	0.069	7.01154e-260	6	CCNY
PECAM11	3.29321e-263	0.749796	0.333	0.089	7.23518e-259	6	PECAM1
BACH1	5.99156e-263	0.686554	0.261	0.058	1.31635e-258	6	BACH1
CD86	2.73348e-261	0.653509	0.253	0.056	6.00545e-257	6	CD86
LYST1	3.02576e-261	0.807222	0.423	0.135	6.64759e-257	6	LYST
HLA-DPA11	2.04939e-259	0.919528	0.71	0.345	4.50252e-255	6	HLA-DPA1
ATP6V0B1	9.15232e-256	0.909247	0.612	0.269	2.01077e-251	6	ATP6V0B
STX111	3.55025e-255	0.67453	0.287	0.07	7.79989e-251	6	STX11
NCF12	3.5889e-254	1.06514	0.583	0.251	7.88481e-250	6	NCF1
SLC11A11	4.72723e-252	0.752582	0.32	0.086	1.03857e-247	6	SLC11A1
ALDH21	2.75906e-249	0.667391	0.298	0.076	6.06165e-245	6	ALDH2
ANXA21	4.39949e-247	0.879318	0.702	0.347	9.66569e-243	6	ANXA2
CARD162	5.08299e-246	0.97149	0.65	0.308	1.11673e-241	6	CARD16
PRELID12	8.0792e-245	0.923756	0.707	0.372	1.775e-240	6	PRELID1
AHNAK2	1.422e-243	0.945769	0.573	0.251	3.12414e-239	6	AHNAK
ATOX11	9.05968e-243	0.840969	0.444	0.156	1.99041e-238	6	ATOX1
SDCBP1	7.71132e-238	0.939131	0.616	0.286	1.69418e-233	6	SDCBP
AGTRAP1	1.88373e-237	0.803186	0.442	0.152	4.13856e-233	6	AGTRAP
C1orf1622	8.3228e-237	0.897293	0.688	0.35	1.82852e-232	6	C1orf162
NAIP1	1.44502e-236	0.660321	0.252	0.059	3.17471e-232	6	NAIP
S100A103	1.51793e-234	0.900514	0.862	0.628	3.33489e-230	6	S100A10
LILRA21	2.63295e-234	0.614851	0.251	0.059	5.78459e-230	6	LILRA2
LGALS91	2.08537e-233	0.760944	0.345	0.104	4.58155e-229	6	LGALS9
NAGK1	2.11369e-233	0.754716	0.362	0.113	4.64378e-229	6	NAGK
GPX41	3.033e-231	0.864721	0.803	0.539	6.66351e-227	6	GPX4
HLA-DQB11	1.18313e-229	0.684163	0.532	0.204	2.59934e-225	6	HLA-DQB1
PGLS1	8.39388e-229	0.915146	0.62	0.301	1.84414e-224	6	PGLS
DPYD	2.65998e-228	0.621441	0.252	0.06	5.84399e-224	6	DPYD
UBE2R2	4.59104e-228	0.739144	0.292	0.08	1.00865e-223	6	UBE2R2
SNX101	9.34156e-228	0.724673	0.324	0.094	2.05234e-223	6	SNX10
CAPG1	2.77343e-226	0.754863	0.385	0.126	6.09324e-222	6	CAPG
SYK	3.72176e-225	0.595772	0.257	0.063	8.17671e-221	6	SYK
GNAI21	6.20307e-225	0.870492	0.548	0.238	1.36281e-220	6	GNAI2
ATP5G21	6.74068e-225	0.708171	0.924	0.799	1.48093e-220	6	ATP5G2
RHOA2	3.30167e-223	0.834041	0.812	0.533	7.25376e-219	6	RHOA
SULT1A11	7.06441e-218	0.659866	0.289	0.08	1.55205e-213	6	SULT1A1
TPP11	2.69492e-217	0.767127	0.395	0.136	5.92075e-213	6	TPP1
TBXAS1	3.71633e-217	0.607855	0.265	0.069	8.16477e-213	6	TBXAS1
CDA1	1.90246e-213	0.626504	0.25	0.062	4.1797e-209	6	CDA
H2AFY1	2.16558e-209	0.819377	0.573	0.261	4.75778e-205	6	H2AFY
IFNGR21	1.66403e-207	0.667736	0.281	0.079	3.65588e-203	6	IFNGR2
SPG211	1.32606e-205	0.770781	0.391	0.138	2.91335e-201	6	SPG21
LCP13	1.01035e-204	0.843796	0.7	0.382	2.21974e-200	6	LCP1
IRF2BP21	2.38656e-200	0.777011	0.385	0.138	5.24326e-196	6	IRF2BP2
NDUFB12	1.52292e-199	0.853635	0.721	0.42	3.34587e-195	6	NDUFB1
ZFP362	3.86186e-199	0.863466	0.541	0.248	8.48451e-195	6	ZFP36
FAM120A1	8.43169e-197	0.730584	0.303	0.094	1.85244e-192	6	FAM120A
RAB11FIP11	4.42611e-196	0.726292	0.317	0.1	9.72416e-192	6	RAB11FIP1
IQGAP12	8.50706e-195	0.776964	0.5	0.21	1.869e-190	6	IQGAP1
DYNLL12	1.26635e-192	0.873671	0.632	0.331	2.78216e-188	6	DYNLL1
SEC11A2	4.45771e-191	0.822726	0.659	0.361	9.79358e-187	6	SEC11A
PPBP	2.38198e-190	0.824887	0.338	0.117	5.2332e-186	6	PPBP
POLR2L2	2.85085e-190	0.8247	0.784	0.499	6.26331e-186	6	POLR2L
NUMB1	2.18279e-189	0.770535	0.353	0.124	4.7956e-185	6	NUMB
JUND1	2.34507e-189	0.810997	0.358	0.127	5.15212e-185	6	JUND
NRGN	3.79758e-187	0.58074	0.279	0.082	8.34329e-183	6	NRGN
POU2F22	1.82747e-185	0.772744	0.435	0.175	4.01494e-181	6	POU2F2
ACTR21	6.50266e-185	0.805281	0.653	0.359	1.42863e-180	6	ACTR2
GSTO11	1.35028e-183	0.739942	0.543	0.258	2.96657e-179	6	GSTO1
CD41	1.42608e-183	0.701669	0.333	0.114	3.1331e-179	6	CD4
MTRNR2L102	2.91445e-183	0.819747	0.762	0.492	6.40304e-179	6	MTRNR2L10
CASP11	9.28573e-183	0.772994	0.503	0.221	2.04007e-178	6	CASP1
GLUL	1.55275e-182	0.677856	0.296	0.093	3.41139e-178	6	GLUL
PTP4A21	8.64683e-182	0.818942	0.561	0.269	1.89971e-177	6	PTP4A2
MFSD1	2.04332e-181	0.673403	0.273	0.082	4.48918e-177	6	MFSD1
AOAH1	2.21325e-181	0.561085	0.31	0.097	4.86251e-177	6	AOAH
BNIP3L1	1.78243e-180	0.769076	0.445	0.185	3.91599e-176	6	BNIP3L
MTRNR2L13	2.65425e-180	1.5148	0.596	0.319	5.83138e-176	6	MTRNR2L1
SOD21	2.90123e-179	0.830952	0.433	0.177	6.37401e-175	6	SOD2
NCOA41	1.70559e-178	0.702253	0.411	0.164	3.74717e-174	6	NCOA4
PGD1	1.73391e-177	0.616996	0.3	0.096	3.80939e-173	6	PGD
PCBP11	1.84482e-175	0.78307	0.708	0.423	4.05308e-171	6	PCBP1
HACD41	9.3153e-174	0.738961	0.39	0.152	2.04657e-169	6	HACD4
ARPC1B1	1.9504e-173	0.671376	0.846	0.658	4.28502e-169	6	ARPC1B
TRMT11	3.55245e-173	0.659558	0.297	0.097	7.80474e-169	6	TRMT1
ZYX1	3.77113e-173	0.666235	0.362	0.133	8.28518e-169	6	ZYX
SERP11	1.41502e-171	0.734506	0.803	0.565	3.1088e-167	6	SERP1
GRINA1	2.24211e-169	0.62536	0.273	0.085	4.92592e-165	6	GRINA
C10orf541	5.84216e-169	0.760333	0.608	0.317	1.28352e-164	6	C10orf54
ATP6V0D11	6.63662e-169	0.689017	0.416	0.169	1.45806e-164	6	ATP6V0D1
C4orf481	1.11426e-167	0.727062	0.336	0.122	2.44803e-163	6	C4orf48
VIM2	9.84575e-166	0.680869	0.91	0.747	2.16311e-161	6	VIM
IL17RA1	1.45377e-165	0.636563	0.272	0.086	3.19392e-161	6	IL17RA
TALDO11	3.49797e-163	0.734873	0.59	0.31	7.68503e-159	6	TALDO1
MIDN	4.86981e-161	0.625421	0.289	0.095	1.0699e-156	6	MIDN
CDC42EP31	6.65121e-160	0.730963	0.386	0.153	1.46127e-155	6	CDC42EP3
CLTC	1.12758e-159	0.628773	0.254	0.079	2.4773e-155	6	CLTC
IFNGR11	9.01045e-158	0.668424	0.332	0.122	1.9796e-153	6	IFNGR1
YWHAE1	2.37614e-157	0.680781	0.397	0.164	5.22038e-153	6	YWHAE
CHP11	3.12328e-157	0.61847	0.309	0.108	6.86185e-153	6	CHP1
FAM45A1	3.41731e-156	0.670488	0.303	0.106	7.50783e-152	6	FAM45A
CD441	3.27922e-152	0.771196	0.743	0.494	7.20444e-148	6	CD44
CTSD2	3.86407e-152	0.687842	0.555	0.274	8.48936e-148	6	CTSD
MAP3K11	9.69492e-152	0.675012	0.273	0.092	2.12997e-147	6	MAP3K1
NOP101	1.7278e-151	0.725401	0.62	0.343	3.79598e-147	6	NOP10
COX6B11	9.01472e-151	0.655955	0.865	0.704	1.98053e-146	6	COX6B1
EFHD23	4.84055e-149	0.544074	0.397	0.159	1.06347e-144	6	EFHD2
SKAP21	1.0152e-147	0.617632	0.316	0.115	2.23039e-143	6	SKAP2
RTN41	3.30391e-146	0.691835	0.511	0.251	7.25869e-142	6	RTN4
LINC006571	5.59268e-145	0.592334	0.298	0.107	1.22871e-140	6	LINC00657
FBXL51	1.868e-143	0.647318	0.348	0.138	4.10399e-139	6	FBXL5
C20orf27	1.41675e-142	0.567985	0.29	0.103	3.11259e-138	6	C20orf27
CKLF2	7.13221e-142	0.750444	0.561	0.298	1.56695e-137	6	CKLF
PTEN	8.95275e-142	0.610989	0.264	0.09	1.96692e-137	6	PTEN
ZFAND51	1.44301e-140	0.646269	0.294	0.108	3.1703e-136	6	ZFAND5
PRDX31	1.42506e-137	0.632818	0.345	0.139	3.13085e-133	6	PRDX3
C7orf731	2.37846e-137	0.691432	0.528	0.274	5.22548e-133	6	C7orf73
LAP3	5.34432e-137	0.585664	0.264	0.091	1.17415e-132	6	LAP3
LAMTOR21	9.20143e-135	0.658414	0.454	0.215	2.02155e-130	6	LAMTOR2
IER23	1.83746e-134	0.822034	0.509	0.267	4.03689e-130	6	IER2
SCPEP11	3.31022e-134	0.571265	0.334	0.131	7.27255e-130	6	SCPEP1
CAPNS11	7.2015e-133	0.604704	0.345	0.141	1.58217e-128	6	CAPNS1
CMTM61	6.59955e-132	0.661758	0.45	0.213	1.44992e-127	6	CMTM6
KLF61	7.57304e-131	0.748812	0.577	0.322	1.6638e-126	6	KLF6
MOB1A1	8.55602e-131	0.635797	0.448	0.212	1.87976e-126	6	MOB1A
MTPN2	2.83883e-130	0.672056	0.515	0.266	6.23691e-126	6	MTPN
BLOC1S12	7.89972e-130	0.661532	0.639	0.379	1.73557e-125	6	BLOC1S1
RHOG2	6.51015e-128	0.631901	0.595	0.338	1.43028e-123	6	RHOG
VMA211	7.4532e-128	0.589027	0.314	0.124	1.63747e-123	6	VMA21
TPI12	1.44549e-127	0.622299	0.706	0.459	3.17574e-123	6	TPI1
TIMM131	3.77372e-127	0.653515	0.428	0.201	8.29087e-123	6	TIMM13
FAM26F1	3.5168e-125	0.517704	0.29	0.108	7.72642e-121	6	FAM26F
BLVRA1	8.93532e-125	0.549349	0.267	0.098	1.96309e-120	6	BLVRA
ZNF1061	5.93443e-124	0.605777	0.335	0.14	1.30379e-119	6	ZNF106
TNFSF102	3.49343e-123	0.656303	0.338	0.143	7.67507e-119	6	TNFSF10
PRKCB2	4.58847e-123	0.679222	0.503	0.261	1.00809e-118	6	PRKCB
CLTA1	4.87531e-123	0.636454	0.51	0.269	1.0711e-118	6	CLTA
RNF1491	8.1264e-122	0.635315	0.368	0.163	1.78537e-117	6	RNF149
RTN31	1.705e-121	0.606655	0.323	0.133	3.74589e-117	6	RTN3
TIMM8B1	1.9325e-121	0.593664	0.398	0.182	4.24571e-117	6	TIMM8B
IFITM31	5.65106e-121	0.719372	0.357	0.154	1.24154e-116	6	IFITM3
ENY21	2.57759e-120	0.655024	0.515	0.276	5.66297e-116	6	ENY2
CD633	4.95717e-120	0.530075	0.603	0.333	1.08909e-115	6	CD63
GLRX2	5.43415e-120	0.655828	0.583	0.337	1.19388e-115	6	GLRX
POMP3	1.0457e-118	0.640966	0.641	0.397	2.29741e-114	6	POMP
EVI2B2	7.5289e-118	0.663177	0.717	0.48	1.6541e-113	6	EVI2B
ITGB23	2.06673e-117	0.612759	0.759	0.528	4.5406e-113	6	ITGB2
UQCR112	6.13525e-117	0.584112	0.855	0.686	1.34791e-112	6	UQCR11
ARPC52	8.42316e-117	0.625536	0.735	0.506	1.85057e-112	6	ARPC5
DUSP23	1.8582e-112	0.519476	0.272	0.105	4.08247e-108	6	DUSP23
UBE2D11	3.63012e-112	0.578565	0.282	0.112	7.97538e-108	6	UBE2D1
COX8A2	1.91577e-110	0.572137	0.734	0.521	4.20896e-106	6	COX8A
NAAA1	5.42694e-110	0.597119	0.394	0.189	1.1923e-105	6	NAAA
DHRS4L2	4.62993e-109	0.517665	0.252	0.095	1.0172e-104	6	DHRS4L2
POLE41	6.30566e-108	0.649431	0.466	0.246	1.38535e-103	6	POLE4
SAT21	7.08315e-108	0.566849	0.377	0.175	1.55617e-103	6	SAT2
ATP2B11	8.77049e-108	0.598063	0.345	0.155	1.92688e-103	6	ATP2B1
RBPJ1	1.19891e-106	0.570802	0.325	0.143	2.634e-102	6	RBPJ
TXNDC171	8.39484e-106	0.506339	0.32	0.138	1.84435e-101	6	TXNDC17
C20orf241	1.44977e-105	0.532632	0.365	0.167	3.18514e-101	6	C20orf24
EVI2A1	1.29609e-103	0.665643	0.523	0.302	2.84751e-99	6	EVI2A
ATP6V1F2	1.58488e-101	0.591159	0.593	0.372	3.48197e-97	6	ATP6V1F
UQCRQ1	3.20615e-101	0.596467	0.664	0.444	7.04391e-97	6	UQCRQ
RBX11	5.48534e-101	0.605916	0.649	0.429	1.20513e-96	6	RBX1
ATG31	4.85606e-100	0.557086	0.349	0.163	1.06688e-95	6	ATG3
WSB11	1.99086e-99	0.581933	0.392	0.194	4.37391e-95	6	WSB1
ARRB21	8.09359e-99	0.571935	0.45	0.236	1.77816e-94	6	ARRB2
GNG52	1.06012e-98	0.575564	0.591	0.361	2.32908e-94	6	GNG5
CAPZA21	4.08705e-98	0.58539	0.487	0.271	8.97925e-94	6	CAPZA2
PHPT11	1.35326e-96	0.532198	0.38	0.185	2.9731e-92	6	PHPT1
TMEM2191	3.3668e-96	0.595339	0.5	0.285	7.39687e-92	6	TMEM219
NINJ11	1.40608e-95	0.52235	0.285	0.122	3.08915e-91	6	NINJ1
LRRFIP11	4.388e-94	0.594974	0.651	0.438	9.64043e-90	6	LRRFIP1
VAMP51	1.05677e-92	0.671236	0.445	0.248	2.32173e-88	6	VAMP5
GLIPR22	2.08744e-92	0.540092	0.373	0.182	4.5861e-88	6	GLIPR2
EIF4EBP21	4.88692e-92	0.506122	0.275	0.117	1.07366e-87	6	EIF4EBP2
COX5B1	1.23879e-91	0.510923	0.78	0.615	2.72162e-87	6	COX5B
NDUFS62	1.86283e-91	0.541279	0.538	0.316	4.09265e-87	6	NDUFS6
HSD17B111	1.23914e-90	0.598569	0.542	0.332	2.7224e-86	6	HSD17B11
ACAP21	1.56389e-90	0.529882	0.335	0.159	3.43586e-86	6	ACAP2
ATP6V0E12	4.17253e-90	0.54907	0.76	0.577	9.16704e-86	6	ATP6V0E1
BRK12	1.08244e-88	0.530609	0.705	0.522	2.37811e-84	6	BRK1
ATP5I1	3.80403e-88	0.595519	0.652	0.438	8.35746e-84	6	ATP5I
MBNL11	1.04151e-87	0.566161	0.514	0.303	2.2882e-83	6	MBNL1
NDUFA112	6.76656e-87	0.569995	0.642	0.436	1.48661e-82	6	NDUFA11
SLIRP1	2.99018e-86	0.512685	0.45	0.247	6.56943e-82	6	SLIRP
UTRN	1.0018e-85	0.500221	0.314	0.146	2.20096e-81	6	UTRN
TUBA1A1	3.51646e-85	0.576108	0.428	0.237	7.72566e-81	6	TUBA1A
COX7B1	1.93399e-84	0.554019	0.678	0.496	4.24897e-80	6	COX7B
SSR31	3.54345e-84	0.537184	0.381	0.199	7.78496e-80	6	SSR3
DAZAP21	7.37152e-84	0.545061	0.699	0.499	1.61952e-79	6	DAZAP2
SNX32	2.05463e-83	0.528744	0.646	0.435	4.51403e-79	6	SNX3
SUPT4H12	5.74352e-83	0.558319	0.472	0.273	1.26185e-78	6	SUPT4H1
DDX3X1	1.83821e-80	0.530934	0.392	0.209	4.03855e-76	6	DDX3X
RNF1811	4.31911e-79	0.528341	0.412	0.223	9.48908e-75	6	RNF181
SEC61G2	9.82139e-79	0.537713	0.692	0.509	2.15776e-74	6	SEC61G
RNF13	4.23178e-78	0.513459	0.303	0.146	9.29723e-74	6	RNF13
METTL91	8.6949e-77	0.516938	0.464	0.27	1.91027e-72	6	METTL9
ATP5J22	1.46686e-76	0.520019	0.651	0.461	3.22269e-72	6	ATP5J2
SMAP22	2.24147e-75	0.515583	0.414	0.231	4.92451e-71	6	SMAP2
NDUFB51	8.72637e-75	0.508894	0.443	0.258	1.91718e-70	6	NDUFB5
SLC25A51	2.8156e-73	0.512941	0.624	0.442	6.18587e-69	6	SLC25A5
WDR83OS2	1.96639e-70	0.507954	0.564	0.368	4.32017e-66	6	WDR83OS
CRIP11	2.39366e-59	0.594093	0.559	0.391	5.25888e-55	6	CRIP1
IFI6	3.19757e-22	0.521658	0.255	0.173	7.02506e-18	6	IFI6
GZMK	0	3.16234	0.796	0.064	0	7	GZMK
CCL52	0	1.76966	0.945	0.307	0	7	CCL5
LYAR2	0	1.49955	0.649	0.205	0	7	LYAR
CD8B1	0	1.4858	0.557	0.135	0	7	CD8B
IL322	0	1.05403	0.977	0.598	0	7	IL32
CD8A1	0	1.03501	0.428	0.119	0	7	CD8A
CMC12	3.81764e-282	1.60288	0.476	0.164	8.38735e-278	7	CMC1
TRAC3	1.3568e-252	0.966726	0.883	0.54	2.98089e-248	7	TRAC
GZMA2	2.46243e-248	0.796818	0.635	0.245	5.40996e-244	7	GZMA
CST72	1.61731e-220	0.641716	0.612	0.236	3.55322e-216	7	CST7
CD3D3	2.39743e-202	0.787783	0.864	0.539	5.26715e-198	7	CD3D
KLRG11	1.05351e-171	0.887576	0.325	0.109	2.31456e-167	7	KLRG1
CLDND11	9.31731e-153	0.939253	0.349	0.138	2.04701e-148	7	CLDND1
SH2D1A	1.85186e-146	0.797431	0.292	0.103	4.06855e-142	7	SH2D1A
CD23	3.94317e-144	0.795098	0.644	0.381	8.66314e-140	7	CD2
GZMM2	4.74786e-142	0.688279	0.555	0.283	1.04311e-137	7	GZMM
PPP2R5C2	1.10083e-140	0.807687	0.631	0.382	2.41852e-136	7	PPP2R5C
CD3E3	4.01932e-136	0.656021	0.764	0.487	8.83045e-132	7	CD3E
CXCR41	1.09785e-132	0.757824	0.782	0.555	2.41197e-128	7	CXCR4
HCST2	1.97892e-126	0.518755	0.897	0.7	4.34769e-122	7	HCST
IL7R2	8.41749e-99	0.681623	0.663	0.435	1.84932e-94	7	IL7R
FYN2	1.72593e-98	0.701335	0.391	0.203	3.79186e-94	7	FYN
CD272	6.86521e-86	0.720773	0.47	0.284	1.50829e-81	7	CD27
CD3G3	1.23534e-84	0.564045	0.585	0.377	2.71404e-80	7	CD3G
TRBC23	5.3776e-83	0.603512	0.698	0.493	1.18146e-78	7	TRBC2
PIK3R1	3.59398e-68	0.660928	0.322	0.175	7.89598e-64	7	PIK3R1
RARRES32	1.2598e-67	0.52219	0.635	0.475	2.76777e-63	7	RARRES3
ZFP36L22	2.70772e-43	0.606987	0.481	0.356	5.94886e-39	7	ZFP36L2
TRBC14	2.09728e-39	0.522698	0.536	0.388	4.60773e-35	7	TRBC1
GPR1831	4.95198e-39	0.535634	0.331	0.216	1.08795e-34	7	GPR183
JUNB	1.48053e-23	0.540847	0.519	0.447	3.25272e-19	7	JUNB
HBB	0	1.33123	0.994	0.455	0	8	HBB
LEPROTL13	0	1.26274	0.839	0.405	0	8	LEPROTL1
CASK	0	1.12231	0.45	0.083	0	8	CASK
HBA21	0	1.05757	0.727	0.225	0	8	HBA2
TXNIP2	0	0.976189	0.998	0.923	0	8	TXNIP
SARAF2	0	0.974226	0.978	0.773	0	8	SARAF
RPS292	0	0.826474	1	0.991	0	8	RPS29
RPS4X1	0	0.689976	1	0.994	0	8	RPS4X
RPS251	0	0.666026	1	0.992	0	8	RPS25
RPL311	0	0.633279	1	0.991	0	8	RPL31
RPS61	0	0.632023	1	0.995	0	8	RPS6
RPS3A1	0	0.615643	1	0.996	0	8	RPS3A
RPS271	0	0.593391	1	0.998	0	8	RPS27
RPS31	0	0.589839	0.999	0.995	0	8	RPS3
RPL381	0	0.579834	0.999	0.985	0	8	RPL38
RPS211	0	0.5681	1	0.985	0	8	RPS21
RPL91	0	0.566469	1	0.992	0	8	RPL9
RPS202	0	0.564103	1	0.99	0	8	RPS20
RPL321	0	0.55703	1	0.996	0	8	RPL32
RPL71	0	0.554678	0.999	0.995	0	8	RPL7
RPS131	0	0.540897	1	0.992	0	8	RPS13
RPL302	0	0.532531	1	0.994	0	8	RPL30
RPS181	0	0.531706	1	0.997	0	8	RPS18
RPL211	0	0.525016	1	0.997	0	8	RPL21
RPS281	0	0.524481	1	0.996	0	8	RPS28
RPS27A1	0	0.522907	1	0.997	0	8	RPS27A
RPS232	0	0.520633	1	0.994	0	8	RPS23
RPL142	0	0.519998	1	0.988	0	8	RPL14
RPL35A1	0	0.510845	1	0.995	0	8	RPL35A
RPL52	6.09429e-305	0.567107	0.998	0.976	1.33891e-300	8	RPL5
PIK3IP12	6.24493e-290	0.968228	0.713	0.309	1.37201e-285	8	PIK3IP1
RPL10A2	4.50728e-276	0.506172	1	0.984	9.90249e-272	8	RPL10A
MGAT4A1	4.30175e-272	0.940219	0.591	0.229	9.45095e-268	8	MGAT4A
RPL221	2.27558e-268	0.537873	0.998	0.969	4.99944e-264	8	RPL22
NPM12	5.41582e-260	0.721866	0.981	0.839	1.18986e-255	8	NPM1
RPL42	8.70102e-258	0.55136	0.999	0.955	1.91161e-253	8	RPL4
TSC22D31	5.54387e-230	0.866459	0.873	0.565	1.21799e-225	8	TSC22D3
EEF1B22	1.72225e-229	0.600001	0.991	0.91	3.78379e-225	8	EEF1B2
RPSA3	9.58931e-217	0.51687	0.999	0.964	2.10677e-212	8	RPSA
CXCR42	3.65756e-199	0.61867	0.893	0.55	8.03566e-195	8	CXCR4
SH3YL1	5.97099e-196	0.742682	0.354	0.114	1.31183e-191	8	SH3YL1
LDHB2	6.46566e-196	0.67373	0.945	0.665	1.42051e-191	8	LDHB
HBA1	3.89618e-194	0.558814	0.343	0.104	8.55991e-190	8	HBA1
ATXN8OS1	5.24349e-177	0.785793	0.617	0.306	1.15199e-172	8	ATXN8OS
NOSIP2	6.33006e-164	0.779985	0.753	0.449	1.39071e-159	8	NOSIP
FHIT1	1.01233e-159	0.703597	0.31	0.102	2.2241e-155	8	FHIT
CIRBP2	8.79534e-143	0.590045	0.905	0.692	1.93234e-138	8	CIRBP
TOB1	3.38207e-134	0.688698	0.338	0.131	7.4304e-130	8	TOB1
RP11-51J9.5	1.47414e-132	0.552228	0.269	0.088	3.2387e-128	8	RP11-51J9.5
EIF3E1	3.49498e-129	0.510119	0.958	0.815	7.67846e-125	8	EIF3E
SBDS	2.93895e-119	0.591707	0.41	0.183	6.45688e-115	8	SBDS
TNFAIP3	5.09934e-116	0.529594	0.283	0.104	1.12033e-111	8	TNFAIP3
MAL2	6.77568e-114	0.556478	0.393	0.173	1.48862e-109	8	MAL
SNHG81	7.48886e-111	0.621022	0.644	0.393	1.6453e-106	8	SNHG8
ATF7IP2	2.76576e-109	0.557283	0.326	0.134	6.07638e-105	8	ATF7IP2
JUNB1	6.76979e-66	0.716358	0.621	0.443	1.48732e-61	8	JUNB
KLRB11	0	1.69953	0.885	0.235	0	9	KLRB1
IL7R4	0	1.33793	0.902	0.426	0	9	IL7R
LTB3	0	1.11478	0.986	0.652	0	9	LTB
AQP31	0	1.11083	0.53	0.124	0	9	AQP3
TPT13	0	0.580269	1	0.995	0	9	TPT1
LDHB3	2.86984e-253	0.792738	0.963	0.665	6.30504e-249	9	LDHB
TRAC4	3.37991e-249	0.818671	0.943	0.538	7.42567e-245	9	TRAC
GPR1832	4.10664e-220	0.79547	0.542	0.207	9.02228e-216	9	GPR183
NHSL21	5.5132e-186	0.85338	0.846	0.585	1.21125e-181	9	NHSL2
IL323	2.72024e-183	0.666924	0.951	0.601	5.97638e-179	9	IL32
RPLP02	4.40594e-162	0.505359	0.996	0.947	9.67985e-158	9	RPLP0
RORA4	7.68839e-144	0.5991	0.483	0.201	1.68914e-139	9	RORA
RPS4Y12	2.81997e-139	0.823787	0.598	0.316	6.19548e-135	9	RPS4Y1
SPOCK21	1.65842e-127	0.559489	0.48	0.211	3.64355e-123	9	SPOCK2
PBXIP11	2.73976e-119	0.549482	0.41	0.174	6.01925e-115	9	PBXIP1
LIMS12	6.4249e-116	0.613195	0.385	0.168	1.41155e-111	9	LIMS1
MAL3	2.91968e-109	0.521095	0.4	0.173	6.41453e-105	9	MAL
BIRC32	5.33124e-99	0.5116	0.514	0.264	1.17127e-94	9	BIRC3
TIPIN1	2.51742e-89	0.583864	0.752	0.528	5.53077e-85	9	TIPIN
CORO1B1	1.24953e-86	0.564864	0.392	0.193	2.74521e-82	9	CORO1B
TRBC25	1.00601e-74	0.517816	0.736	0.492	2.2102e-70	9	TRBC2
CCR73	0	1.76036	0.898	0.263	0	10	CCR7
RPS4Y13	0	1.71023	0.963	0.3	0	10	RPS4Y1
NHSL22	0	1.30673	0.963	0.58	0	10	NHSL2
GIMAP75	0	1.25522	0.959	0.534	0	10	GIMAP7
IL7R5	0	0.903674	0.906	0.426	0	10	IL7R
TPT14	0	0.855776	1	0.995	0	10	TPT1
EEF1B24	0	0.84115	0.999	0.91	0	10	EEF1B2
RPS124	0	0.758852	1	0.996	0	10	RPS12
LRRN3	0	0.747322	0.293	0.049	0	10	LRRN3
RPL93	0	0.727796	1	0.992	0	10	RPL9
RPS3A3	0	0.660569	1	0.996	0	10	RPS3A
RPL54	0	0.647917	1	0.976	0	10	RPL5
RPL304	0	0.623238	1	0.994	0	10	RPL30
RPS204	0	0.620546	1	0.99	0	10	RPS20
RPS53	0	0.610609	0.999	0.978	0	10	RPS5
RPS174	0	0.606973	1	0.99	0	10	RPS17
RPL133	0	0.603844	1	0.997	0	10	RPL13
RPS163	0	0.600796	1	0.99	0	10	RPS16
EEF1A14	0	0.593965	1	0.998	0	10	EEF1A1
RPL223	0	0.571183	0.999	0.969	0	10	RPL22
RPLP23	0	0.551385	1	0.997	0	10	RPLP2
RPS63	0	0.544733	1	0.995	0	10	RPS6
RPL193	0	0.532719	1	0.994	0	10	RPL19
RPS233	0	0.531371	1	0.994	0	10	RPS23
RPS142	0	0.522985	1	0.997	0	10	RPS14
RPLP11	0	0.514803	1	0.998	0	10	RPLP1
RPL313	0	0.512183	1	0.993	0	10	RPL3
RPS213	0	0.507796	1	0.996	0	10	RPS2
RPL231	2.44712e-307	0.577756	1	0.97	5.37633e-303	10	RPL23
RPL7A5	2.96325e-295	0.51651	1	0.977	6.51025e-291	10	RPL7A
RPL314	7.66549e-292	0.517411	1	0.991	1.68411e-287	10	RPL31
LDHB4	8.06174e-290	0.834806	0.975	0.664	1.77116e-285	10	LDHB
TSHZ2	1.1684e-287	0.767275	0.335	0.076	2.56697e-283	10	TSHZ2
TCF75	6.97867e-267	0.917121	0.679	0.279	1.53321e-262	10	TCF7
GLTSCR24	3.44556e-251	0.755095	0.979	0.749	7.56989e-247	10	GLTSCR2
RPSA5	8.45519e-250	0.545232	1	0.964	1.8576e-245	10	RPSA
SH3YL11	2.0916e-226	0.732763	0.382	0.113	4.59525e-222	10	SH3YL1
NPM14	1.34637e-213	0.623814	0.989	0.839	2.95799e-209	10	NPM1
TIPIN2	7.77497e-204	0.745798	0.875	0.523	1.70816e-199	10	TIPIN
SATB11	8.47556e-195	0.716822	0.41	0.14	1.86208e-190	10	SATB1
LEF12	1.3576e-189	0.649527	0.466	0.167	2.98265e-185	10	LEF1
ZNF901	4.74023e-178	0.682451	0.911	0.621	1.04143e-173	10	ZNF90
SARAF4	2.98901e-175	0.605207	0.973	0.773	6.56685e-171	10	SARAF
C6orf482	2.31449e-154	0.674743	0.841	0.537	5.08494e-150	10	C6orf48
PIK3IP13	2.62464e-154	0.615946	0.651	0.313	5.76634e-150	10	PIK3IP1
NOSIP4	2.46997e-132	0.584431	0.773	0.448	5.42653e-128	10	NOSIP
FCMR2	4.57086e-130	0.557963	0.502	0.222	1.00422e-125	10	FCMR
BIRC33	1.33171e-128	0.544848	0.548	0.262	2.92576e-124	10	BIRC3
TRABD2A1	7.89528e-126	0.504985	0.29	0.1	1.73459e-121	10	TRABD2A
MAL4	6.95467e-120	0.543094	0.409	0.172	1.52794e-115	10	MAL
GIMAP12	1.10642e-119	0.570131	0.564	0.281	2.4308e-115	10	GIMAP1
NACA21	4.81639e-114	0.582694	0.762	0.475	1.05816e-109	10	NACA2
RCAN32	5.19892e-114	0.517081	0.344	0.138	1.1422e-109	10	RCAN3
C12orf574	4.79622e-106	0.577714	0.7	0.414	1.05373e-101	10	C12orf57
POLR2J3	5.72846e-98	0.518109	0.7	0.422	1.25854e-93	10	POLR2J3
NSA21	1.73216e-83	0.505435	0.697	0.44	3.80555e-79	10	NSA2
LEF13	0	1.39987	0.569	0.164	0	11	LEF1
AC090498.12	0	1.37638	0.927	0.588	0	11	AC090498.1
CMPK1	0	1.34609	0.521	0.123	0	11	CMPK1
CCR74	0	1.28688	0.697	0.273	0	11	CCR7
BTG14	0	1.10452	0.957	0.707	0	11	BTG1
LRRN31	0	0.98747	0.284	0.05	0	11	LRRN3
EEF26	0	0.954369	0.975	0.832	0	11	EEF2
PABPC13	0	0.901856	0.974	0.843	0	11	PABPC1
RPL343	0	0.731119	1	0.997	0	11	RPL34
RPL315	0	0.681804	1	0.993	0	11	RPL3
RPS4X3	0	0.655844	1	0.994	0	11	RPS4X
RPL213	0	0.609494	1	0.997	0	11	RPL21
RPS215	0	0.55503	1	0.996	0	11	RPS2
RPL73	0	0.530047	1	0.995	0	11	RPL7
RPS64	5.93919e-301	0.555109	1	0.995	1.30484e-296	11	RPS6
MYC5	2.47136e-274	1.26996	0.513	0.187	5.42958e-270	11	MYC
ZFP36L23	5.9579e-263	1.21304	0.693	0.348	1.30895e-258	11	ZFP36L2
RGCC	2.88652e-256	0.813565	0.253	0.051	6.34168e-252	11	RGCC
C1orf561	1.8781e-251	1.28086	0.562	0.23	4.12619e-247	11	C1orf56
RP11-255M2.32	6.60054e-226	1.03885	0.486	0.188	1.45014e-221	11	RP11-255M2.3
RPL45	1.21871e-219	0.562487	0.997	0.956	2.67751e-215	11	RPL4
NBEAL13	2.79403e-209	0.67381	0.973	0.876	6.13847e-205	11	NBEAL1
RP4-594I10.35	5.38574e-206	0.956609	0.39	0.133	1.18325e-201	11	RP4-594I10.3
LDHB5	8.13192e-197	0.766979	0.922	0.667	1.78658e-192	11	LDHB
IFITM13	7.31976e-195	0.899765	0.655	0.327	1.60815e-190	11	IFITM1
SELL4	8.26462e-193	0.961313	0.751	0.45	1.81574e-188	11	SELL
GRAMD1A	3.2001e-189	0.786225	0.267	0.071	7.03061e-185	11	GRAMD1A
PSIP1	9.60571e-185	0.860223	0.357	0.119	2.11037e-180	11	PSIP1
TMEM1234	3.85118e-177	0.901244	0.685	0.403	8.46104e-173	11	TMEM123
NOSIP5	3.29142e-176	0.872716	0.75	0.45	7.23126e-172	11	NOSIP
PIK3IP14	3.73946e-172	0.928069	0.605	0.315	8.2156e-168	11	PIK3IP1
RPL172	7.28946e-171	0.700432	0.926	0.783	1.60149e-166	11	RPL17
CD6	5.9586e-165	0.765666	0.309	0.099	1.3091e-160	11	CD6
ACTN11	4.88705e-163	0.830184	0.323	0.11	1.07369e-158	11	ACTN1
CD275	1.64814e-161	0.824876	0.568	0.281	3.62097e-157	11	CD27
RPS263	3.87768e-161	0.509156	0.999	0.898	8.51926e-157	11	RPS26
TRAC6	2.77837e-158	0.698017	0.888	0.542	6.10408e-154	11	TRAC
CAMK44	1.59581e-153	0.835158	0.36	0.138	3.50598e-149	11	CAMK4
YBX12	5.56553e-151	0.733026	0.831	0.596	1.22275e-146	11	YBX1
LDLRAP12	2.35815e-150	0.800889	0.332	0.121	5.18085e-146	11	LDLRAP1
LTB5	3.36638e-149	0.627053	0.963	0.654	7.39593e-145	11	LTB
TCF76	4.43578e-146	0.862985	0.55	0.285	9.74542e-142	11	TCF7
CLEC2D7	5.57812e-145	0.810733	0.72	0.471	1.22551e-140	11	CLEC2D
NPM15	6.38957e-139	0.574033	0.953	0.841	1.40379e-134	11	NPM1
GLTSCR25	1.70886e-137	0.604507	0.935	0.751	3.75436e-133	11	GLTSCR2
SUN21	5.40218e-135	0.79939	0.375	0.154	1.18686e-130	11	SUN2
CD3E6	5.85838e-131	0.67297	0.777	0.488	1.28709e-126	11	CD3E
HMHA1	5.2968e-130	0.807568	0.48	0.243	1.16371e-125	11	HMHA1
PIM22	8.18516e-128	0.855908	0.352	0.146	1.79828e-123	11	PIM2
EVL3	1.92378e-126	0.669968	0.796	0.577	4.22654e-122	11	EVL
PIM11	7.6558e-126	0.851988	0.38	0.167	1.68198e-121	11	PIM1
ATXN8OS3	1.67701e-125	0.763222	0.554	0.31	3.68439e-121	11	ATXN8OS
PNRC11	1.86435e-120	0.76665	0.609	0.369	4.09597e-116	11	PNRC1
AES2	3.58823e-117	0.726103	0.712	0.485	7.88333e-113	11	AES
TRAT15	9.61501e-109	0.785558	0.366	0.168	2.11242e-104	11	TRAT1
SARAF5	5.84904e-107	0.543734	0.905	0.776	1.28503e-102	11	SARAF
IL7R6	4.19108e-106	0.58515	0.731	0.434	9.20779e-102	11	IL7R
EIF3E4	1.02996e-103	0.526397	0.924	0.817	2.26282e-99	11	EIF3E
EIF4A21	4.5381e-102	0.613271	0.772	0.598	9.97021e-98	11	EIF4A2
LINC008613	9.39523e-97	0.684224	0.479	0.26	2.06413e-92	11	LINC00861
RCAN33	1.07522e-95	0.669058	0.313	0.139	2.36225e-91	11	RCAN3
CHMP7	9.97155e-94	0.670797	0.261	0.105	2.19075e-89	11	CHMP7
SERINC5	3.85546e-92	0.705731	0.293	0.129	8.47044e-88	11	SERINC5
RPL10L1	4.23639e-91	0.70865	0.377	0.192	9.30734e-87	11	RPL10L
C16orf54	1.03969e-87	0.751004	0.353	0.175	2.2842e-83	11	C16orf54
KHDRBS1	3.17154e-85	0.689068	0.347	0.172	6.96787e-81	11	KHDRBS1
TMEM63A	3.78865e-85	0.664073	0.25	0.103	8.32365e-81	11	TMEM63A
EIF2S31	5.87461e-85	0.700994	0.534	0.351	1.29065e-80	11	EIF2S3
LBH4	2.35915e-82	0.668617	0.421	0.23	5.18305e-78	11	LBH
TRAF3IP33	5.29276e-81	0.585454	0.7	0.518	1.16282e-76	11	TRAF3IP3
LCK5	6.97181e-79	0.543864	0.629	0.408	1.53171e-74	11	LCK
ZC3HAV1	4.20973e-78	0.66193	0.386	0.211	9.24878e-74	11	ZC3HAV1
ITK	1.19769e-77	0.566692	0.255	0.109	2.63132e-73	11	ITK
ATP5D1	1.09301e-76	0.606503	0.448	0.257	2.40135e-72	11	ATP5D
PA2G4	1.29605e-76	0.666395	0.541	0.363	2.84742e-72	11	PA2G4
NDFIP13	1.92411e-76	0.659302	0.459	0.282	4.22726e-72	11	NDFIP1
RHOH4	7.09312e-74	0.616258	0.449	0.265	1.55836e-69	11	RHOH
1991-09-01	4.85453e-73	0.614998	0.507	0.33	1.06654e-68	11	2024-09-09
GYPC4	1.36812e-71	0.598477	0.564	0.383	3.00576e-67	11	GYPC
VAMP22	6.49457e-71	0.535281	0.661	0.495	1.42686e-66	11	VAMP2
RP11-347P5.1	3.01575e-68	0.623934	0.328	0.171	6.6256e-64	11	RP11-347P5.1
STK17A3	1.96171e-67	0.55909	0.382	0.206	4.30988e-63	11	STK17A
GIMAP45	8.06679e-66	0.522957	0.614	0.423	1.77227e-61	11	GIMAP4
MAL5	5.31822e-62	0.600697	0.326	0.176	1.16841e-57	11	MAL
UBQLN2	9.39035e-62	0.52703	0.251	0.119	2.06306e-57	11	UBQLN2
LAT4	2.77053e-61	0.596858	0.445	0.276	6.08686e-57	11	LAT
ATP1A11	3.20626e-61	0.604886	0.345	0.197	7.04414e-57	11	ATP1A1
CSDE1	7.54703e-60	0.614889	0.494	0.346	1.65808e-55	11	CSDE1
RBL2	3.05367e-53	0.53192	0.323	0.183	6.70891e-49	11	RBL2
SLFN51	1.13114e-52	0.50355	0.278	0.145	2.4851e-48	11	SLFN5
CDC42SE21	9.48095e-52	0.5598	0.499	0.355	2.08296e-47	11	CDC42SE2
TTC3	4.77272e-48	0.533065	0.357	0.221	1.04857e-43	11	TTC3
ATM2	8.6951e-48	0.517248	0.475	0.331	1.91031e-43	11	ATM
BCL11B3	5.22256e-46	0.503737	0.275	0.153	1.1474e-41	11	BCL11B
HSPD1	1.64493e-44	0.544355	0.314	0.192	3.61392e-40	11	HSPD1
GABPB1-AS11	1.91277e-44	0.537343	0.424	0.286	4.20235e-40	11	GABPB1-AS1
KLF21	2.10995e-44	0.502252	0.35	0.216	4.63557e-40	11	KLF2
IL16	3.27904e-44	0.500885	0.328	0.2	7.20405e-40	11	IL16
TRBC16	4.31064e-38	0.523712	0.541	0.389	9.47049e-34	11	TRBC1
CYLD2	1.1642e-37	0.500403	0.305	0.192	2.55774e-33	11	CYLD
IKZF1	4.37051e-36	0.500088	0.343	0.228	9.60201e-32	11	IKZF1
HNRNPH1	7.06728e-35	0.58097	0.417	0.308	1.55268e-30	11	HNRNPH1
CDC42SE11	3.33014e-30	0.548239	0.397	0.293	7.31631e-26	11	CDC42SE1
RPS4Y14	0	1.42072	0.898	0.305	0	12	RPS4Y1
RPS294	0	1.33835	1	0.991	0	12	RPS29
RPL36A2	0	1.24709	0.996	0.872	0	12	RPL36A
RPL413	0	1.05282	1	0.997	0	12	RPL41
RPS102	0	0.994866	0.994	0.908	0	12	RPS10
RPS216	0	0.922213	1	0.985	0	12	RPS21
RPL364	0	0.90977	1	0.988	0	12	RPL36
RPS273	0	0.907289	1	0.998	0	12	RPS27
RPL384	0	0.901298	1	0.985	0	12	RPL38
RPL37A2	0	0.833894	1	0.992	0	12	RPL37A
RPL374	0	0.820192	1	0.993	0	12	RPL37
RPL393	0	0.809953	1	0.996	0	12	RPL39
RPS125	0	0.760193	1	0.996	0	12	RPS12
RPS282	0	0.740942	1	0.996	0	12	RPS28
RPS184	0	0.715936	1	0.997	0	12	RPS18
RPS175	0	0.713268	1	0.99	0	12	RPS17
RPS15A4	0	0.702049	1	0.997	0	12	RPS15A
RPS164	0	0.656002	1	0.99	0	12	RPS16
RPS254	0	0.642204	1	0.992	0	12	RPS25
RPS205	0	0.640893	1	0.99	0	12	RPS20
RPL324	0	0.625465	1	0.996	0	12	RPL32
RPL344	0	0.624997	1	0.997	0	12	RPL34
RPL317	0	0.607258	1	0.991	0	12	RPL31
RPL35A3	0	0.603926	1	0.995	0	12	RPL35A
RPL274	0	0.601132	1	0.988	0	12	RPL27
RPS86	0	0.599808	1	0.993	0	12	RPS8
RPS27A4	0	0.59401	1	0.998	0	12	RPS27A
RPL214	0	0.59172	1	0.997	0	12	RPL21
RPLP24	0	0.591606	1	0.997	0	12	RPLP2
RPL23A4	0	0.589803	1	0.994	0	12	RPL23A
RPL27A3	0	0.581769	1	0.995	0	12	RPL27A
RPS144	0	0.547617	1	0.997	0	12	RPS14
RPLP12	0	0.545144	1	0.998	0	12	RPLP1
RPL305	0	0.544873	0.999	0.994	0	12	RPL30
RPL114	0	0.532628	1	0.996	0	12	RPL11
RPS234	0	0.519836	1	0.994	0	12	RPS23
RPL94	8.22086e-302	0.541386	1	0.992	1.80612e-297	12	RPL9
RPL354	2.21092e-295	0.530219	1	0.99	4.85738e-291	12	RPL35
RPL123	4.67488e-295	0.529941	1	0.99	1.02707e-290	12	RPL12
TOMM73	1.13817e-284	0.738502	0.995	0.93	2.50055e-280	12	TOMM7
MT-ND32	2.0794e-256	0.587607	1	0.995	4.56845e-252	12	MT-ND3
RPL224	3.18809e-251	0.572641	1	0.969	7.00423e-247	12	RPL22
RPL232	7.71537e-214	0.531979	0.999	0.97	1.69507e-209	12	RPL23
SNHG83	1.30603e-151	0.908245	0.649	0.394	2.86935e-147	12	SNHG8
IFITM14	1.5054e-144	0.729489	0.628	0.328	3.30735e-140	12	IFITM1
RPL173	6.43613e-144	0.627143	0.923	0.783	1.41402e-139	12	RPL17
RP11-51J9.51	1.01015e-110	0.624381	0.256	0.09	2.21929e-106	12	RP11-51J9.5
LEPROTL17	1.9815e-102	0.72186	0.636	0.415	4.35336e-98	12	LEPROTL1
MGAT4A3	1.31248e-101	0.73196	0.45	0.236	2.88353e-97	12	MGAT4A
AC090498.13	9.76667e-90	0.515101	0.787	0.594	2.14574e-85	12	AC090498.1
MAL6	1.59439e-60	0.503104	0.33	0.176	3.50288e-56	12	MAL
FOXP15	1.73297e-54	0.521491	0.598	0.444	3.80734e-50	12	FOXP1
ATF7IP21	6.33604e-52	0.539252	0.265	0.137	1.39203e-47	12	ATF7IP2
MT-ND61	1.32973e-47	0.50677	0.267	0.145	2.92141e-43	12	MT-ND6
KLRB12	0	2.98548	0.943	0.24	0	13	KLRB1
TRDC1	0	2.33694	0.419	0.093	0	13	TRDC
GZMK1	0	2.29504	0.717	0.076	0	13	GZMK
TRGC11	0	1.96405	0.466	0.064	0	13	TRGC1
KLRG12	0	1.63911	0.609	0.103	0	13	KLRG1
LYAR3	0	1.52741	0.725	0.208	0	13	LYAR
NCR31	0	1.34888	0.479	0.094	0	13	NCR3
CCL53	0	1.29701	0.945	0.316	0	13	CCL5
GZMA3	0	1.10335	0.869	0.242	0	13	GZMA
CST73	0	0.881549	0.769	0.236	0	13	CST7
NKG72	0	0.766754	0.925	0.292	0	13	NKG7
TRGC21	3.83282e-291	0.992679	0.361	0.072	8.42069e-287	13	TRGC2
CTSW3	2.53281e-285	0.913265	0.825	0.321	5.56458e-281	13	CTSW
IL325	2.42114e-278	1.07153	0.982	0.603	5.31925e-274	13	IL32
AC092580.41	4.63224e-220	0.956294	0.35	0.085	1.0177e-215	13	AC092580.4
IL7R7	2.11318e-201	1.13846	0.798	0.434	4.64265e-197	13	IL7R
RORA5	1.26141e-194	1.04505	0.531	0.203	2.77131e-190	13	RORA
GPR1711	1.9133e-173	0.846968	0.329	0.093	4.20352e-169	13	GPR171
HOPX2	9.52644e-165	0.695209	0.521	0.186	2.09296e-160	13	HOPX
HLA-A4	1.06191e-159	0.521157	0.999	0.974	2.33303e-155	13	HLA-A
MATK2	3.76826e-154	0.70254	0.382	0.119	8.27887e-150	13	MATK
HLA-C3	2.90312e-152	0.500311	0.999	0.979	6.37816e-148	13	HLA-C
CXCR43	7.7792e-151	1.17163	0.8	0.557	1.70909e-146	13	CXCR4
HCST3	1.4322e-140	0.728917	0.923	0.702	3.14655e-136	13	HCST
SPOCK23	2.352e-131	0.840432	0.486	0.213	5.16734e-127	13	SPOCK2
GPR652	1.9428e-130	0.852306	0.432	0.174	4.26833e-126	13	GPR65
CD3D6	9.46442e-129	0.74692	0.876	0.543	2.07933e-124	13	CD3D
KLRD12	2.31534e-120	0.782232	0.465	0.185	5.0868e-116	13	KLRD1
FKBP113	4.11538e-119	0.773871	0.416	0.169	9.04149e-115	13	FKBP11
ID22	1.04531e-114	0.803209	0.646	0.354	2.29654e-110	13	ID2
ARL4C3	4.05947e-109	0.723159	0.478	0.219	8.91866e-105	13	ARL4C
GZMM3	6.76253e-108	0.674162	0.579	0.286	1.48573e-103	13	GZMM
CD694	1.33897e-105	0.829111	0.46	0.212	2.94171e-101	13	CD69
ALOX5AP1	1.3716e-102	0.69184	0.563	0.293	3.01342e-98	13	ALOX5AP
SYNE25	3.57607e-101	0.702351	0.399	0.169	7.85662e-97	13	SYNE2
PPP2R5C3	1.3978e-91	0.715597	0.628	0.386	3.07096e-87	13	PPP2R5C
CALM15	9.55689e-89	0.543704	0.912	0.76	2.09965e-84	13	CALM1
CD3E7	2.08246e-87	0.598345	0.775	0.49	4.57517e-83	13	CD3E
MYO1F2	2.52205e-71	0.533084	0.599	0.353	5.54095e-67	13	MYO1F
ODF2L1	5.6515e-65	0.571529	0.314	0.146	1.24163e-60	13	ODF2L
TNFAIP31	1.59952e-64	0.67862	0.252	0.107	3.51414e-60	13	TNFAIP3
TC2N1	4.96429e-64	0.553509	0.272	0.117	1.09065e-59	13	TC2N
HSP90AA13	5.34344e-64	0.534666	0.815	0.66	1.17395e-59	13	HSP90AA1
PIK3R12	4.37384e-48	0.588834	0.329	0.177	9.60933e-44	13	PIK3R1
PDCD42	9.19538e-46	0.525763	0.409	0.243	2.02022e-41	13	PDCD4
XBP13	4.65774e-44	0.515508	0.458	0.289	1.02331e-39	13	XBP1
TOB12	6.37578e-44	0.577738	0.264	0.136	1.40076e-39	13	TOB1
FCN12	0	2.79614	0.994	0.185	0	14	FCN1
LYZ2	0	2.7697	0.998	0.285	0	14	LYZ
S100A92	0	2.71415	0.992	0.353	0	14	S100A9
S100A82	0	2.63134	0.979	0.301	0	14	S100A8
CSTA2	0	2.49616	0.973	0.162	0	14	CSTA
CTSS2	0	2.4655	0.997	0.412	0	14	CTSS
S100A122	0	2.41191	0.898	0.149	0	14	S100A12
CD142	0	2.2895	0.903	0.141	0	14	CD14
LST12	0	2.11953	0.992	0.246	0	14	LST1
TYROBP3	0	2.11591	1	0.338	0	14	TYROBP
AIF12	0	2.07394	0.993	0.298	0	14	AIF1
PSAP2	0	2.06462	0.983	0.368	0	14	PSAP
SERPINA12	0	2.05275	0.885	0.124	0	14	SERPINA1
MS4A6A2	0	2.00876	0.851	0.131	0	14	MS4A6A
VCAN2	0	2.00415	0.872	0.144	0	14	VCAN
FTH12	0	1.9536	1	0.975	0	14	FTH1
FTL2	0	1.94749	1	0.979	0	14	FTL
CST32	0	1.89386	0.987	0.226	0	14	CST3
HBB1	0	1.88461	0.965	0.463	0	14	HBB
SAT12	0	1.87345	0.959	0.439	0	14	SAT1
NEAT12	0	1.84682	0.989	0.553	0	14	NEAT1
NPC22	0	1.83637	0.928	0.331	0	14	NPC2
TKT2	0	1.83425	0.896	0.297	0	14	TKT
GRN2	0	1.82795	0.872	0.193	0	14	GRN
S100A62	0	1.793	1	0.846	0	14	S100A6
LGALS12	0	1.78882	0.987	0.403	0	14	LGALS1
MNDA2	0	1.78668	0.901	0.169	0	14	MNDA
FCER1G3	0	1.75583	0.991	0.298	0	14	FCER1G
STXBP22	0	1.71492	0.82	0.221	0	14	STXBP2
GPX12	0	1.68396	0.974	0.4	0	14	GPX1
FCGRT2	0	1.65498	0.808	0.18	0	14	FCGRT
CSF3R2	0	1.65154	0.72	0.108	0	14	CSF3R
CPVL2	0	1.64255	0.687	0.09	0	14	CPVL
TSPO2	0	1.64	0.981	0.492	0	14	TSPO
SOD22	0	1.63927	0.704	0.174	0	14	SOD2
CFP2	0	1.63554	0.796	0.141	0	14	CFP
S100A112	0	1.61139	0.984	0.479	0	14	S100A11
CFD2	0	1.60779	0.837	0.162	0	14	CFD
CD682	0	1.59782	0.695	0.108	0	14	CD68
LGALS32	0	1.57619	0.741	0.137	0	14	LGALS3
NCF22	0	1.5605	0.665	0.099	0	14	NCF2
GSTP13	0	1.55341	0.963	0.466	0	14	GSTP1
LGALS22	0	1.54913	0.517	0.092	0	14	LGALS2
S100A43	0	1.54662	1	0.785	0	14	S100A4
HBA22	0	1.53373	0.765	0.231	0	14	HBA2
TNFSF13B2	0	1.52424	0.716	0.13	0	14	TNFSF13B
COTL12	0	1.48987	0.87	0.28	0	14	COTL1
CLEC7A2	0	1.47588	0.71	0.117	0	14	CLEC7A
TYMP2	0	1.43989	0.625	0.137	0	14	TYMP
FGL22	0	1.43727	0.724	0.134	0	14	FGL2
SPI12	0	1.41898	0.573	0.115	0	14	SPI1
AP1S22	0	1.40696	0.853	0.291	0	14	AP1S2
CYBB2	0	1.40609	0.683	0.137	0	14	CYBB
CAPG2	0	1.40141	0.645	0.124	0	14	CAPG
RNF1302	0	1.40105	0.666	0.125	0	14	RNF130
C10orf542	0	1.38696	0.837	0.316	0	14	C10orf54
RP11-1143G9.42	0	1.38558	0.833	0.169	0	14	RP11-1143G9.4
NUP2142	0	1.37438	0.665	0.134	0	14	NUP214
ASAH12	0	1.36056	0.752	0.212	0	14	ASAH1
FPR12	0	1.35917	0.572	0.08	0	14	FPR1
TALDO12	0	1.35866	0.803	0.309	0	14	TALDO1
BLVRB2	0	1.35714	0.668	0.14	0	14	BLVRB
CLEC12A2	0	1.34884	0.656	0.105	0	14	CLEC12A
APLP22	0	1.34673	0.733	0.201	0	14	APLP2
CLEC4E2	0	1.34347	0.498	0.044	0	14	CLEC4E
VIM4	0	1.33313	0.974	0.749	0	14	VIM
MGST12	0	1.32501	0.547	0.073	0	14	MGST1
RBP72	0	1.30908	0.497	0.076	0	14	RBP7
SRGN3	0	1.30759	0.992	0.626	0	14	SRGN
LY863	0	1.28808	0.628	0.125	0	14	LY86
SLC7A72	0	1.28402	0.595	0.085	0	14	SLC7A7
CD362	0	1.27787	0.621	0.109	0	14	CD36
ALDH22	0	1.2737	0.529	0.074	0	14	ALDH2
RETN1	0	1.26522	0.304	0.039	0	14	RETN
GAPDH2	0	1.24904	0.986	0.842	0	14	GAPDH
FKBP1A2	0	1.24602	0.858	0.389	0	14	FKBP1A
PYCARD2	0	1.24487	0.811	0.287	0	14	PYCARD
HLA-DRB13	0	1.24355	0.895	0.341	0	14	HLA-DRB1
NAMPT2	0	1.23932	0.445	0.092	0	14	NAMPT
CTSD3	0	1.2321	0.759	0.274	0	14	CTSD
PLBD11	0	1.22457	0.476	0.061	0	14	PLBD1
OAZ12	0	1.2035	0.993	0.876	0	14	OAZ1
ANXA52	0	1.19934	0.733	0.237	0	14	ANXA5
CDA2	0	1.19385	0.498	0.059	0	14	CDA
RNASE63	0	1.1802	0.602	0.129	0	14	RNASE6
JAML2	0	1.17752	0.665	0.185	0	14	JAML
LILRA52	0	1.16649	0.481	0.068	0	14	LILRA5
AGTRAP2	0	1.12548	0.606	0.153	0	14	AGTRAP
GCA2	0	1.12191	0.556	0.133	0	14	GCA
PILRA2	0	1.10705	0.466	0.062	0	14	PILRA
LINC012722	0	1.10418	0.439	0.071	0	14	LINC01272
HLA-DRA3	0	1.10234	0.952	0.338	0	14	HLA-DRA
CTSB2	0	1.09903	0.591	0.158	0	14	CTSB
LY962	0	1.07331	0.588	0.128	0	14	LY96
CLEC4A2	0	1.0607	0.471	0.075	0	14	CLEC4A
CTSH3	0	1.0572	0.548	0.129	0	14	CTSH
PGD2	0	1.05093	0.482	0.095	0	14	PGD
SCPEP12	0	1.03815	0.545	0.129	0	14	SCPEP1
SLC11A12	0	1.0334	0.486	0.086	0	14	SLC11A1
TGFBI2	0	1.03331	0.452	0.07	0	14	TGFBI
MPEG12	0	1.02458	0.554	0.11	0	14	MPEG1
CPPED12	0	1.02206	0.448	0.078	0	14	CPPED1
BST11	0	1.01484	0.38	0.042	0	14	BST1
CD3022	0	1.01437	0.454	0.071	0	14	CD302
HCK2	0	0.993188	0.465	0.085	0	14	HCK
FGR3	0	0.992114	0.615	0.162	0	14	FGR
MS4A72	0	0.980439	0.452	0.08	0	14	MS4A7
IGSF62	0	0.967436	0.464	0.086	0	14	IGSF6
ASGR12	0	0.959371	0.433	0.071	0	14	ASGR1
C19orf382	0	0.94683	0.425	0.066	0	14	C19orf38
H3F3A2	0	0.94517	0.997	0.93	0	14	H3F3A
RNF144B	0	0.940446	0.358	0.037	0	14	RNF144B
EIF4EBP12	0	0.915457	0.457	0.093	0	14	EIF4EBP1
HNMT2	0	0.914712	0.393	0.059	0	14	HNMT
KCTD122	0	0.908104	0.455	0.081	0	14	KCTD12
STX112	0	0.904086	0.405	0.071	0	14	STX11
GRINA2	0	0.888981	0.429	0.084	0	14	GRINA
LRRC251	0	0.870515	0.374	0.055	0	14	LRRC25
IFI302	0	0.857548	0.398	0.073	0	14	IFI30
LILRA22	0	0.85471	0.37	0.06	0	14	LILRA2
RAB312	0	0.853955	0.412	0.08	0	14	RAB31
PRAM12	0	0.850242	0.357	0.056	0	14	PRAM1
CD300E1	0	0.838075	0.33	0.043	0	14	CD300E
TBXAS11	0	0.835967	0.393	0.069	0	14	TBXAS1
SLC31A2	0	0.828395	0.344	0.048	0	14	SLC31A2
PLAUR	0	0.827176	0.327	0.048	0	14	PLAUR
LRRK21	0	0.825452	0.321	0.048	0	14	LRRK2
CD861	0	0.821003	0.344	0.057	0	14	CD86
QPCT1	0	0.819869	0.295	0.036	0	14	QPCT
RNASE2	0	0.796729	0.309	0.031	0	14	RNASE2
FCGR2A1	0	0.79363	0.333	0.053	0	14	FCGR2A
IRAK31	0	0.776328	0.312	0.045	0	14	IRAK3
CD33	0	0.740591	0.323	0.045	0	14	CD33
TLR21	0	0.740436	0.312	0.044	0	14	TLR2
LILRB2	0	0.729634	0.324	0.05	0	14	LILRB2
LRP1	1.08891e-303	0.671882	0.286	0.042	2.39234e-299	14	LRP1
ATP6V0B2	2.77167e-302	1.13068	0.759	0.272	6.08936e-298	14	ATP6V0B
SH3BGRL34	2.36963e-297	0.949564	0.997	0.888	5.20607e-293	14	SH3BGRL3
C14orf22	1.72693e-296	1.10393	0.96	0.649	3.79407e-292	14	C14orf2
FOS2	1.26228e-294	0.863482	0.527	0.128	2.77323e-290	14	FOS
ENTPD11	2.93988e-293	0.7729	0.328	0.057	6.45892e-289	14	ENTPD1
RAB322	7.98395e-288	0.789145	0.35	0.065	1.75407e-283	14	RAB32
TNFAIP22	8.24009e-283	0.758103	0.355	0.067	1.81035e-278	14	TNFAIP2
ZNF385A	6.33013e-282	0.647676	0.266	0.04	1.39073e-277	14	ZNF385A
ACTB4	1.65343e-279	0.795887	1	0.989	3.63258e-275	14	ACTB
ANXA22	1.91655e-277	1.14987	0.815	0.351	4.21065e-273	14	ANXA2
AP2S12	6.83606e-275	1.08191	0.805	0.326	1.50188e-270	14	AP2S1
BLVRA2	5.39086e-266	0.857141	0.421	0.097	1.18437e-261	14	BLVRA
NINJ12	1.17934e-265	0.923595	0.475	0.12	2.59102e-261	14	NINJ1
KLF10	4.97717e-264	0.769336	0.311	0.056	1.09348e-259	14	KLF10
LILRB31	5.31129e-264	0.697975	0.307	0.055	1.16689e-259	14	LILRB3
CNPY32	3.12981e-263	1.04862	0.68	0.236	6.87619e-259	14	CNPY3
ODF3B	9.13271e-263	0.71269	0.274	0.045	2.00646e-258	14	ODF3B
PLSCR1	7.52047e-262	0.781646	0.347	0.069	1.65225e-257	14	PLSCR1
SCO2	3.8713e-260	0.80741	0.345	0.069	8.50525e-256	14	SCO2
ARPC33	4.09183e-259	0.988803	0.953	0.747	8.98975e-255	14	ARPC3
EIF12	9.76163e-259	0.672536	0.998	0.983	2.14463e-254	14	EIF1
MEGF91	2.72601e-257	0.682694	0.287	0.049	5.98904e-253	14	MEGF9
TIMP12	1.13687e-253	1.02496	0.731	0.272	2.49769e-249	14	TIMP1
TIMP22	2.92092e-253	0.638521	0.276	0.046	6.41726e-249	14	TIMP2
CRTAP2	7.72558e-253	0.815848	0.414	0.097	1.69731e-248	14	CRTAP
S100A104	1.28688e-251	1.14552	0.929	0.631	2.82727e-247	14	S100A10
CECR12	6.56446e-251	0.795426	0.429	0.103	1.44221e-246	14	CECR1
HBA11	2.90465e-249	0.859782	0.432	0.104	6.38152e-245	14	HBA1
SERPINB13	1.13844e-245	1.12642	0.716	0.29	2.50115e-241	14	SERPINB1
C1orf1623	2.54498e-244	1.0785	0.802	0.353	5.59133e-240	14	C1orf162
LYN2	2.63134e-242	0.81898	0.426	0.103	5.78105e-238	14	LYN
IRS2	4.32472e-241	0.711903	0.312	0.06	9.5014e-237	14	IRS2
ANXA18	4.31491e-238	1.18828	0.895	0.512	9.47987e-234	14	ANXA1
CYBA3	4.93209e-238	0.942619	0.995	0.84	1.08358e-233	14	CYBA
NCF13	5.48435e-238	1.12163	0.684	0.254	1.20491e-233	14	NCF1
SULT1A12	7.19396e-237	0.766182	0.367	0.082	1.58051e-232	14	SULT1A1
HMOX1	7.44169e-236	0.617554	0.255	0.042	1.63494e-231	14	HMOX1
CEBPD1	1.22811e-235	0.697325	0.289	0.053	2.69816e-231	14	CEBPD
CASP12	4.58369e-235	0.977768	0.636	0.223	1.00704e-230	14	CASP1
CSF2RA	1.84628e-234	0.62569	0.268	0.047	4.05628e-230	14	CSF2RA
CDC42EP32	2.91138e-234	0.970637	0.52	0.154	6.3963e-230	14	CDC42EP3
H2AFY2	1.28716e-233	1.00281	0.69	0.263	2.82789e-229	14	H2AFY
CARD163	3.31477e-233	1.04585	0.757	0.312	7.28255e-229	14	CARD16
SPG212	4.2979e-233	0.876748	0.494	0.14	9.44249e-229	14	SPG21
GSTO12	3.51638e-232	0.935986	0.683	0.259	7.72549e-228	14	GSTO1
HRH2	6.81002e-232	0.697047	0.265	0.047	1.49616e-227	14	HRH2
KYNU	9.59568e-228	0.618926	0.255	0.044	2.10817e-223	14	KYNU
SERF23	8.78894e-227	0.692027	0.998	0.948	1.93093e-222	14	SERF2
NFKBIA4	1.12586e-224	1.24883	0.756	0.346	2.47352e-220	14	NFKBIA
SDCBP2	1.65425e-222	1.02873	0.711	0.29	3.63439e-218	14	SDCBP
LGALS92	9.24318e-222	0.822464	0.412	0.106	2.03073e-217	14	LGALS9
TMEM167A2	1.06254e-217	0.871826	0.557	0.18	2.33439e-213	14	TMEM167A
GNS1	6.62157e-216	0.612659	0.279	0.053	1.45476e-211	14	GNS
ALDOA2	8.70115e-215	0.928812	0.915	0.661	1.91164e-210	14	ALDOA
ATP6V0D12	5.68382e-214	0.85776	0.534	0.17	1.24874e-209	14	ATP6V0D1
IQGAP13	2.06999e-210	0.901313	0.609	0.213	4.54776e-206	14	IQGAP1
SMCO42	7.44667e-210	0.679424	0.319	0.07	1.63603e-205	14	SMCO4
QKI2	9.85896e-210	0.725759	0.35	0.082	2.16601e-205	14	QKI
CD932	1.13217e-209	0.665949	0.281	0.055	2.48737e-205	14	CD93
TMEM176B2	1.5983e-207	0.794078	0.383	0.095	3.51147e-203	14	TMEM176B
TMSB4X4	1.94542e-206	0.506044	1	1	4.27408e-202	14	TMSB4X
MIDN1	7.81059e-204	0.729332	0.381	0.096	1.71599e-199	14	MIDN
MT-CO13	1.85745e-202	0.505795	0.999	0.999	4.08083e-198	14	MT-CO1
BRI31	4.76466e-202	0.782347	0.302	0.066	1.0468e-197	14	BRI3
NUDT16	6.68865e-200	0.647167	0.308	0.068	1.4695e-195	14	NUDT16
MSRB11	1.68172e-198	0.660367	0.323	0.074	3.69473e-194	14	MSRB1
UBE2D12	2.58761e-198	0.77629	0.41	0.112	5.68498e-194	14	UBE2D1
GAS7	3.08504e-197	0.592134	0.26	0.05	6.77784e-193	14	GAS7
TCEB22	6.35039e-196	0.895214	0.935	0.63	1.39518e-191	14	TCEB2
OGFRL12	1.00862e-195	0.687676	0.312	0.07	2.21594e-191	14	OGFRL1
MGST2	1.20494e-193	0.604607	0.301	0.066	2.64726e-189	14	MGST2
ATP5E2	3.66487e-192	0.591719	0.995	0.95	8.05173e-188	14	ATP5E
RHOA3	6.58555e-192	0.907738	0.874	0.537	1.44685e-187	14	RHOA
HLA-DMA3	1.04047e-190	0.833293	0.578	0.2	2.28592e-186	14	HLA-DMA
RGS22	1.27056e-190	0.781889	0.425	0.121	2.79143e-186	14	RGS2
PGLS2	4.71864e-190	0.906681	0.707	0.305	1.03669e-185	14	PGLS
PECAM12	1.89192e-189	0.68609	0.364	0.093	4.15655e-185	14	PECAM1
DPYSL21	3.6557e-189	0.609738	0.276	0.058	8.03157e-185	14	DPYSL2
CALM22	2.00648e-187	0.905985	0.934	0.724	4.40825e-183	14	CALM2
MAFB1	1.31858e-186	0.645153	0.255	0.051	2.89692e-182	14	MAFB
BNIP3L2	3.97604e-186	0.798681	0.545	0.188	8.73536e-182	14	BNIP3L
GLIPR12	4.19597e-186	0.86557	0.646	0.253	9.21855e-182	14	GLIPR1
HOTAIRM1	2.77203e-185	0.710883	0.357	0.092	6.09014e-181	14	HOTAIRM1
NAIP2	4.29882e-185	0.604445	0.285	0.062	9.44451e-181	14	NAIP
RXRA2	5.11088e-185	0.578998	0.269	0.057	1.12286e-180	14	RXRA
RILPL22	2.47145e-183	0.82338	0.48	0.157	5.42978e-179	14	RILPL2
RP6-159A1.42	2.42713e-182	0.595897	0.262	0.054	5.33241e-178	14	RP6-159A1.4
CARS2	2.19463e-181	0.587516	0.263	0.055	4.82161e-177	14	CARS2
RTN32	2.14392e-180	0.74647	0.441	0.134	4.71018e-176	14	RTN3
DUSP62	4.0735e-180	0.771865	0.378	0.102	8.94949e-176	14	DUSP6
ZEB24	1.04263e-178	0.715717	0.574	0.197	2.29065e-174	14	ZEB2
CTSZ2	1.42708e-178	0.671164	0.35	0.091	3.13528e-174	14	CTSZ
RHOG3	3.35311e-174	0.900475	0.721	0.339	7.36679e-170	14	RHOG
EVI2B3	4.31761e-173	0.903769	0.847	0.481	9.48579e-169	14	EVI2B
SNX102	9.98094e-172	0.65538	0.359	0.097	2.19281e-167	14	SNX10
ARPC1B2	1.00837e-170	0.799144	0.908	0.66	2.21538e-166	14	ARPC1B
PFDN52	7.78618e-169	0.554352	0.996	0.955	1.71062e-164	14	PFDN5
SAT22	4.15435e-167	0.775037	0.504	0.175	9.12711e-163	14	SAT2
NCF4	1.19769e-166	0.549564	0.266	0.06	2.63132e-162	14	NCF4
NUMB2	1.632e-166	0.730093	0.413	0.126	3.58551e-162	14	NUMB
ARRB22	2.176e-165	0.828488	0.595	0.236	4.78067e-161	14	ARRB2
CD634	6.25513e-165	0.785347	0.734	0.335	1.37425e-160	14	CD63
MCL12	8.77694e-165	0.950055	0.65	0.279	1.92829e-160	14	MCL1
GLRX3	3.30078e-164	0.892244	0.708	0.339	7.25182e-160	14	GLRX
TMEM2051	9.22333e-164	0.647797	0.339	0.091	2.02637e-159	14	TMEM205
ATP6V1F3	2.21974e-163	0.864426	0.742	0.372	4.87678e-159	14	ATP6V1F
PRDX32	4.46673e-163	0.699619	0.439	0.141	9.8134e-159	14	PRDX3
FAM45A2	9.45012e-163	0.723904	0.372	0.108	2.07619e-158	14	FAM45A
VMP12	3.46886e-162	0.825296	0.531	0.196	7.62108e-158	14	VMP1
LAP31	1.19048e-161	0.648717	0.34	0.093	2.61549e-157	14	LAP3
LAMTOR42	7.76978e-161	0.844552	0.851	0.51	1.70702e-156	14	LAMTOR4
DUSP12	2.15836e-158	0.885974	0.378	0.111	4.74193e-154	14	DUSP1
HSBP12	3.16946e-157	0.73564	0.489	0.17	6.96331e-153	14	HSBP1
LCP14	3.72765e-157	0.84299	0.766	0.387	8.18966e-153	14	LCP1
RAC12	6.03899e-157	0.818214	0.437	0.144	1.32677e-152	14	RAC1
THEMIS22	1.71873e-156	0.620523	0.395	0.119	3.77606e-152	14	THEMIS2
HACD42	3.60209e-156	0.686573	0.459	0.154	7.91379e-152	14	HACD4
BID2	5.9633e-155	0.673952	0.424	0.135	1.31014e-150	14	BID
AHNAK3	6.14654e-154	0.813179	0.612	0.256	1.35039e-149	14	AHNAK
WARS	6.40054e-152	0.528594	0.265	0.063	1.4062e-147	14	WARS
GNAI22	1.46345e-149	0.737547	0.598	0.242	3.21521e-145	14	GNAI2
SEC11A3	3.51035e-149	0.80505	0.725	0.365	7.71224e-145	14	SEC11A
MAPKAPK3	1.11512e-148	0.572051	0.318	0.087	2.44992e-144	14	MAPKAPK3
TPP12	1.1425e-147	0.658505	0.428	0.141	2.51007e-143	14	TPP1
FAM26F2	2.34868e-147	0.732515	0.363	0.109	5.16005e-143	14	FAM26F
CEBPB2	6.18855e-147	0.648473	0.291	0.076	1.35962e-142	14	CEBPB
LTA4H3	7.5204e-147	0.798936	0.557	0.226	1.65223e-142	14	LTA4H
IFNGR12	4.3579e-146	0.647406	0.395	0.124	9.57431e-142	14	IFNGR1
C20orf271	3.23961e-144	0.599204	0.353	0.105	7.11743e-140	14	C20orf27
ATOX12	1.35186e-143	0.706888	0.458	0.162	2.97005e-139	14	ATOX1
ITGAM1	1.43039e-142	0.548015	0.262	0.064	3.14257e-138	14	ITGAM
IFITM32	1.54068e-141	1.15244	0.434	0.156	3.38487e-137	14	IFITM3
TPI13	1.5495e-141	0.758328	0.811	0.461	3.40425e-137	14	TPI1
LYST2	2.63654e-141	0.646015	0.423	0.14	5.79247e-137	14	LYST
CCNY2	8.45348e-141	0.572183	0.282	0.074	1.85723e-136	14	CCNY
BACH11	3.59606e-140	0.502498	0.257	0.063	7.90054e-136	14	BACH1
ATP5G22	7.29101e-138	0.637607	0.952	0.801	1.60183e-133	14	ATP5G2
CD442	1.10241e-137	0.804505	0.825	0.497	2.422e-133	14	CD44
GLIPR23	2.12838e-136	0.660065	0.494	0.183	4.67606e-132	14	GLIPR2
MAP3K8	3.60649e-136	0.516216	0.316	0.089	7.92346e-132	14	MAP3K8
LAMTOR12	5.71932e-136	0.758021	0.689	0.344	1.25654e-131	14	LAMTOR1
IL17RA2	1.59908e-135	0.535553	0.312	0.089	3.51317e-131	14	IL17RA
NDUFB13	5.82699e-135	0.773213	0.781	0.424	1.28019e-130	14	NDUFB1
AOAH2	1.46642e-134	0.544432	0.339	0.1	3.22173e-130	14	AOAH
2024-03-13	1.52288e-134	0.547885	0.412	0.136	3.34577e-130	14	2024-03-01
HEXB	8.42683e-133	0.609249	0.35	0.109	1.85137e-128	14	HEXB
PTEN1	1.0058e-132	0.568951	0.316	0.092	2.20974e-128	14	PTEN
IRF2BP22	1.61785e-132	0.682835	0.412	0.142	3.55441e-128	14	IRF2BP2
HSD17B112	2.24274e-132	0.79847	0.671	0.332	4.92731e-128	14	HSD17B11
MYL64	2.2961e-131	0.557931	0.979	0.87	5.04453e-127	14	MYL6
POLR2L3	2.39423e-131	0.761304	0.831	0.504	5.26012e-127	14	POLR2L
ATG32	1.00057e-130	0.654224	0.45	0.163	2.19825e-126	14	ATG3
IFNGR22	1.28641e-129	0.579279	0.291	0.082	2.82624e-125	14	IFNGR2
TNFRSF1B2	1.05627e-128	0.61131	0.424	0.148	2.32063e-124	14	TNFRSF1B
ZFAND52	2.85251e-128	0.59678	0.349	0.11	6.26698e-124	14	ZFAND5
COMT2	1.29216e-127	0.59167	0.369	0.121	2.83889e-123	14	COMT
PPT12	1.24786e-126	0.643807	0.459	0.174	2.74155e-122	14	PPT1
HLA-DQB12	1.47939e-125	0.555363	0.533	0.211	3.25021e-121	14	HLA-DQB1
PSMB33	9.95179e-124	0.75785	0.702	0.361	2.18641e-119	14	PSMB3
HLA-DMB3	1.1933e-123	0.540449	0.428	0.151	2.62167e-119	14	HLA-DMB
PTP4A22	6.10874e-120	0.696497	0.605	0.274	1.34209e-115	14	PTP4A2
BLOC1S13	4.6976e-119	0.714944	0.722	0.382	1.03206e-114	14	BLOC1S1
CLIC13	8.8431e-119	0.624966	0.87	0.538	1.94283e-114	14	CLIC1
CKLF4	1.56192e-117	0.740556	0.633	0.301	3.43155e-113	14	CKLF
TRMT12	3.03093e-117	0.586926	0.318	0.101	6.65896e-113	14	TRMT1
C20orf242	4.335e-117	0.668264	0.438	0.169	9.52401e-113	14	C20orf24
ATP6V1B22	2.62145e-116	0.554654	0.311	0.097	5.75933e-112	14	ATP6V1B2
LEPROT1	5.67211e-115	0.544936	0.364	0.124	1.24616e-110	14	LEPROT
ATP5I2	2.34727e-114	0.710508	0.768	0.439	5.15696e-110	14	ATP5I
GPX42	5.11869e-114	0.693764	0.828	0.544	1.12458e-109	14	GPX4
MFSD11	5.56552e-114	0.504857	0.286	0.086	1.22274e-109	14	MFSD1
GNAQ2	2.56054e-113	0.505015	0.3	0.093	5.6255e-109	14	GNAQ
COX6B12	1.20408e-112	0.609942	0.915	0.706	2.64536e-108	14	COX6B1
EVI2A2	1.05396e-111	0.731476	0.616	0.303	2.31555e-107	14	EVI2A
ZYX2	1.47739e-111	0.535835	0.385	0.137	3.24583e-107	14	ZYX
SUPT4H13	2.06712e-111	0.638188	0.595	0.273	4.54146e-107	14	SUPT4H1
CHP12	4.99219e-111	0.573382	0.334	0.112	1.09678e-106	14	CHP1
LAMP2	5.10755e-111	0.544151	0.282	0.086	1.12213e-106	14	LAMP2
LAMTOR22	9.74572e-111	0.668816	0.509	0.218	2.14114e-106	14	LAMTOR2
PKM2	8.01709e-109	0.695337	0.712	0.405	1.76135e-104	14	PKM
UBXN11	2.04164e-108	0.520002	0.293	0.092	4.48549e-104	14	UBXN11
GMFG2	2.07451e-107	0.636554	0.924	0.758	4.55769e-103	14	GMFG
PARVG	2.27851e-107	0.533112	0.339	0.116	5.00589e-103	14	PARVG
H3F3B5	2.6603e-107	0.53358	0.976	0.879	5.84469e-103	14	H3F3B
METTL92	9.86624e-107	0.72376	0.568	0.271	2.16761e-102	14	METTL9
GNG53	7.01131e-106	0.665562	0.693	0.363	1.54038e-101	14	GNG5
CAPNS12	3.2353e-105	0.538627	0.39	0.144	7.10796e-101	14	CAPNS1
NAPRT	3.83221e-104	0.564301	0.301	0.099	8.41937e-100	14	NAPRT
SLC25A62	5.64329e-104	0.55466	0.931	0.833	1.23983e-99	14	SLC25A6
HLA-DPA12	5.96832e-104	0.552438	0.697	0.353	1.31124e-99	14	HLA-DPA1
LAPTM4A2	6.31705e-104	0.637999	0.562	0.258	1.38786e-99	14	LAPTM4A
UPP1	8.9518e-103	0.590461	0.392	0.149	1.96671e-98	14	UPP1
CD42	8.09033e-102	0.548115	0.336	0.118	1.77744e-97	14	CD4
C7orf732	1.22934e-101	0.64614	0.58	0.277	2.70086e-97	14	C7orf73
SH3BGRL2	4.65857e-101	0.67433	0.7	0.392	1.02349e-96	14	SH3BGRL
CMTM62	2.30958e-100	0.588445	0.5	0.217	5.07416e-96	14	CMTM6
PCBP13	1.17308e-98	0.667865	0.745	0.428	2.57726e-94	14	PCBP1
BRK13	2.53508e-98	0.619626	0.8	0.523	5.56957e-94	14	BRK1
YWHAE2	1.79191e-97	0.53932	0.42	0.168	3.93683e-93	14	YWHAE
VAMP83	1.96775e-97	0.647842	0.786	0.507	4.32316e-93	14	VAMP8
PGAM13	2.56491e-97	0.662625	0.616	0.316	5.6351e-93	14	PGAM1
OAZ21	6.61466e-97	0.576677	0.378	0.146	1.45324e-92	14	OAZ2
PLP23	1.26034e-96	0.629013	0.654	0.344	2.76897e-92	14	PLP2
PLIN2	8.92541e-96	0.554343	0.316	0.111	1.96091e-91	14	PLIN2
CLTA2	4.28688e-95	0.611425	0.561	0.273	9.41827e-91	14	CLTA
COX8A3	3.23776e-94	0.625359	0.807	0.524	7.11335e-90	14	COX8A
SLC25A52	1.13406e-91	0.658843	0.732	0.442	2.49153e-87	14	SLC25A5
CDKN2D	2.05316e-91	0.583251	0.398	0.16	4.5108e-87	14	CDKN2D
EIF4E22	3.8077e-91	0.505764	0.35	0.132	8.36551e-87	14	EIF4E2
[truncated: 3,733 more rows]
