# Supplementary material for: Integrated analyses of single-cell transcriptome and Mendelian randomization reveal the protective role of FCRL3 in multiple sclerosis
Source: Front Immunol. 2024 Jul 15;15:1428962. doi: 10.3389/fimmu.2024.1428962 (PMC11284051; doi:10.3389/fimmu.2024.1428962)
Supplement: Supplementary file 6 [file Table_3.xlsx]

## Sheet: Table 3AlleQTL_mrres
Supplementary Table 3 Identification of cell type–specific eQTLs across seven peripheral cell types
Probe	Method	NSNP	Gene	b	SE	p
ENSG00000013364	Inverse variance weighted	2	MVP	0.129845	0.0620582	0.03641
ENSG00000025708	Inverse variance weighted	2	TYMP	-0.139819	0.0359454	0.000100339
ENSG00000042753	Wald ratio	rs6592965	AP2S1	0.34116	0.150674	0.0235598
ENSG00000050393	Wald ratio	rs6592965	MCUR1	0.480463	0.212197	0.0235598
ENSG00000051523	Inverse variance weighted	2	CYBA	0.257714	0.116079	0.0264077
ENSG00000057608	Inverse variance weighted	3	GDI2	0.0638936	0.0303459	0.0352469
ENSG00000065413	Wald ratio	rs715185	ANKRD44	0.169635	0.083824	0.0430002
ENSG00000067182	Inverse variance weighted	5	TNFRSF1A	-0.151368	0.0583848	0.00952559
ENSG00000069493	Wald ratio	rs36132622	CLEC2D	-0.267064	0.0862461	0.00195799
ENSG00000081154	Wald ratio	rs9290441	PCNP	-0.369049	0.16526	0.0255399
ENSG00000081237	Wald ratio	rs72738048	PTPRC	-0.698948	0.197781	0.000409392
ENSG00000086598	Wald ratio	rs4930709	TMED2	0.203764	0.0723789	0.00487397
ENSG00000092929	Wald ratio	rs55853884	UNC13D	0.707786	0.250423	0.00470797
ENSG00000095585	Wald ratio	rs597808	BLNK	-0.935494	0.230401	4.90125e-05
ENSG00000100100	Inverse variance weighted	2	PIK3IP1	0.0761495	0.0317445	0.0164478
ENSG00000100219	Inverse variance weighted	4	XBP1	-0.106209	0.0491601	0.0307362
ENSG00000100316	Wald ratio	rs6509	RPL3	-0.214803	0.105051	0.0408796
ENSG00000100453	Wald ratio	rs9303280	GZMB	-0.596138	0.196758	0.00244707
ENSG00000100982	Wald ratio	rs8114050	PCIF1	-0.730718	0.217624	0.000785917
ENSG00000101470	Inverse variance weighted	5	TNNC2	-0.0753043	0.0300919	0.0123327
ENSG00000101608	Wald ratio	rs4581800	MYL12A	-0.146798	0.0622266	0.0183198
ENSG00000102879	Wald ratio	rs7206457	CORO1A	-0.369427	0.0893182	3.53297e-05
ENSG00000103187	Inverse variance weighted	2	COTL1	0.180495	0.0889842	0.0425197
ENSG00000103479	Inverse variance weighted	4	RBL2	0.0558921	0.0278267	0.0445819
ENSG00000104904	Wald ratio	rs592423	OAZ1	0.851736	0.243191	0.0004612
ENSG00000108424	Wald ratio	rs141601713	KPNB1	-0.416082	0.193509	0.03154
ENSG00000109475	Wald ratio	rs9268853	RPL34	-3.31607	0.139245	2.35573e-125
ENSG00000110172	Wald ratio	rs10830452	CHORDC1	0.412955	0.203133	0.0420601
ENSG00000110848	Wald ratio	rs1861090	CD69	-0.367891	0.0836703	1.098e-05
ENSG00000111639	Wald ratio	rs4764601	MRPL51	0.131254	0.062536	0.0358297
ENSG00000111790	Inverse variance weighted	2	FGFR1OP2	-0.370625	0.144618	0.0103834
ENSG00000112343	Inverse variance weighted	2	TRIM38	0.0999497	0.0435612	0.0217639
ENSG00000115956	Inverse variance weighted	2	PLEK	0.155383	0.0371467	2.87749e-05
ENSG00000116824	Inverse variance weighted	2	CD2	-0.66763	0.310096	0.0313205
ENSG00000121895	Wald ratio	rs4302471	TMEM156	0.55229	0.201369	0.00609405
ENSG00000123600	Wald ratio	rs11691073	METTL8	0.132363	0.0462023	0.00417205
ENSG00000124193	Wald ratio	rs12481236	SRSF6	0.349698	0.175414	0.0462003
ENSG00000127022	Inverse variance weighted	3	CANX	0.143799	0.0708281	0.0423304
ENSG00000128272	Wald ratio	rs1028320	ATF4	0.252966	0.0906591	0.00526587
ENSG00000128609	Wald ratio	rs4483092	NDUFA5	0.534528	0.229604	0.0199101
ENSG00000129226	Inverse variance weighted	2	CD68	0.170275	0.0653335	0.00915429
ENSG00000130522	Inverse variance weighted	2	JUND	-0.667249	0.216581	0.00206424
ENSG00000136167	Inverse variance weighted	3	LCP1	0.149753	0.0548275	0.00630776
ENSG00000138639	Inverse variance weighted	3	ARHGAP24	0.111037	0.031285	0.000386383
ENSG00000139193	Wald ratio	rs1059501	CD27	-0.469506	0.121491	0.000111304
ENSG00000139218	Wald ratio	rs10880868	SCAF11	0.63227	0.260248	0.01512
ENSG00000139697	Inverse variance weighted	2	SBNO1	-0.442745	0.166742	0.00792452
ENSG00000140575	Inverse variance weighted	3	IQGAP1	0.147249	0.0559695	0.00851645
ENSG00000143384	Inverse variance weighted	2	MCL1	-0.194992	0.0861277	0.0235746
ENSG00000143418	Inverse variance weighted	3	CERS2	-0.149885	0.0573646	0.00897894
ENSG00000146731	Wald ratio	rs10255049	CCT6A	-0.172812	0.0473429	0.000262008
ENSG00000150991	Inverse variance weighted	2	UBC	0.379664	0.178935	0.0338549
ENSG00000159388	Inverse variance weighted	3	BTG2	-0.0801587	0.0391129	0.0404213
ENSG00000160255	Inverse variance weighted	3	ITGB2	-0.0883826	0.0436121	0.0427074
ENSG00000160856	Inverse variance weighted	6	FCRL3	-0.118066	0.04275	0.00574895
ENSG00000162434	Wald ratio	rs310233	JAK1	-0.697564	0.19891	0.0004533
ENSG00000162704	Inverse variance weighted	3	ARPC5	-0.0605948	0.0252709	0.0164934
ENSG00000163191	Inverse variance weighted	2	S100A11	0.358908	0.17405	0.0391987
ENSG00000163565	Inverse variance weighted	4	IFI16	0.192647	0.0930376	0.0383927
ENSG00000163902	Inverse variance weighted	2	RPN1	-0.159144	0.0590683	0.00705503
ENSG00000164548	Wald ratio	rs13310552	TRA2A	0.554491	0.228076	0.0150501
ENSG00000164758	Inverse variance weighted	2	MED30	0.200183	0.100029	0.0453648
ENSG00000165209	Wald ratio	rs8067378	STRBP	-0.87623	0.209593	2.90711e-05
ENSG00000166669	Inverse variance weighted	3	ATF7IP2	0.0946676	0.0376962	0.0120277
ENSG00000166913	Wald ratio	rs2239535	YWHAB	0.26106	0.108577	0.0162001
ENSG00000168002	Wald ratio	rs3819306	POLR2G	-3.32302	0.256048	1.62808e-38
ENSG00000168291	Inverse variance weighted	2	PDHB	-0.0936945	0.0404766	0.020625
ENSG00000168394	Wald ratio	rs2621417	TAP1	-2.29245	0.132053	1.65441e-67
ENSG00000170271	Inverse variance weighted	10	FAXDC2	0.0818451	0.0399744	0.040615
ENSG00000170889	Wald ratio	rs34172242	RPS9	0.0892333	0.0371995	0.01645
ENSG00000171735	Inverse variance weighted	5	CAMTA1	-0.0904137	0.0434923	0.0376318
ENSG00000173812	Wald ratio	rs6592965	EIF1	-0.584638	0.258206	0.0235598
ENSG00000175130	Inverse variance weighted	2	MARCKSL1	0.733887	0.266193	0.00583394
ENSG00000178719	Inverse variance weighted	2	GRINA	-0.122187	0.036972	0.00095027
ENSG00000179144	Wald ratio	rs1464746	GIMAP7	-0.239903	0.0628578	0.000135306
ENSG00000183741	Inverse variance weighted	2	CBX6	-0.092011	0.0353148	0.00917535
ENSG00000184602	Inverse variance weighted	3	SNN	-0.480191	0.14621	0.00102255
ENSG00000186298	Wald ratio	rs34648858	PPP1CC	-0.189449	0.0888917	0.0330698
ENSG00000186470	Inverse variance weighted	5	BTN3A2	-0.0497783	0.0243575	0.040988
ENSG00000188229	Wald ratio	rs12718598	TUBB4B	-0.502684	0.2475	0.0422497
ENSG00000196187	Wald ratio	rs4149225	TMEM63A	0.0643938	0.0312435	0.0393
ENSG00000196352	Inverse variance weighted	6	CD55	0.0651517	0.0308153	0.0344923
ENSG00000196419	Wald ratio	rs6457374	XRCC6	-1.12091	0.0539244	5.7182e-96
ENSG00000196735	Inverse variance weighted	3	HLA-DQA1	0.879552	0.25321	0.000513514
ENSG00000197766	Inverse variance weighted	3	CFD	-0.0880712	0.0303758	0.00373891
ENSG00000198502	Inverse variance weighted	4	HLA-DRB5	0.730261	0.169578	1.65968e-05
ENSG00000198821	Inverse variance weighted	4	CD247	0.108098	0.0452594	0.0169213
ENSG00000204525	Inverse variance weighted	5	HLA-C	0.369767	0.137438	0.00713605
ENSG00000204632	Inverse variance weighted	6	HLA-G	-0.317649	0.0961137	0.000950006
ENSG00000206503	Inverse variance weighted	5	HLA-A	-0.580399	0.182556	0.00147633
ENSG00000213626	Inverse variance weighted	3	LBH	-0.134313	0.0370661	0.000290514
ENSG00000213719	Wald ratio	rs2594836	CLIC1	0.548308	0.197314	0.00545513
ENSG00000227507	Wald ratio	rs9267485	LTB	3.2051	0.158392	4.78977e-91
ENSG00000237541	Wald ratio	rs9268399	HLA-DQA1	-0.973752	0.0407894	5.88628e-126
ENSG00000240065	Inverse variance weighted	4	PSMB9	-0.392194	0.150624	0.00921994
ENSG00000247596	Wald ratio	rs34228726	TWF2	0.3727	0.177918	0.0361904
ENSG00000269858	Wald ratio	rs2305797	EGLN2	-0.0754675	0.0349443	0.0307997
