# Supplementary material for: Integrated analyses of single-cell transcriptome and Mendelian randomization reveal the protective role of FCRL3 in multiple sclerosis
Source: Front Immunol. 2024 Jul 15;15:1428962. doi: 10.3389/fimmu.2024.1428962 (PMC11284051; doi:10.3389/fimmu.2024.1428962)
Supplement: Supplementary file 7 [file Table_4.xlsx]

## Sheet: Sheet1
Supplementary Table 4 Proteins with high and medium support of colocalization with multiple sclerosis among MR identified proteins
Protein	nsnps	H0	H1	H2	H3	H4	Full name
FCRL3	4785	0	9.23e-06	0	0.051406	0.948585	Fc receptor-like protein 3
BTG2	3666	0.673892	0.101179	0.189489	0.028443	0.006997	BTG family member 2
IFI16	4905	4.31e-14	0.442932	2.54e-14	0.260426	0.296642	interferon-inducible protein 16
